# Supplementary material for: Nasal Lipopolysaccharide Challenge and Cytokine Measurement Reflects Innate Mucosal Immune Responsiveness
Source: PLoS One. 2015 Sep 14;10(9):e0135363. doi: 10.1371/journal.pone.0135363 (PMC4569396; doi:10.1371/journal.pone.0135363)
Supplement: S1 File — (XLS) [file pone.0135363.s002.xls]

## Sheet: MSD
subjid	Visit	Parameter	Timepoint	Reading_1	Reading_2	Reading_3	Mean	Comments	LLQ1	LLQ2	LLQ3	pernum	ptm	read1	read2	read3	mean1	logmean1	Protocol	Random_Number	Code	patrtgrp	M_R	patrtcd	baseline
2001	Visit 1	GM-CSF	-0.5	1.155	0.504	0.344	0.667667		Y	Y	Y	1	-30 M	4.9	4.9	4.9	4.9	1.58924	SIRNA	1	C	30ug LPS	M	4	4.9
2001	Visit 1	GM-CSF	0.5	1.641	0.022	0.076	0.579667		Y	Y	Y	1	30 M	4.9	4.9	4.9	4.9	1.58924	SIRNA	1	C	30ug LPS	M	4	4.9
2001	Visit 1	GM-CSF	1	0.088	1.063	0.081	0.410667		Y	Y	Y	1	1 H	4.9	4.9	4.9	4.9	1.58924	SIRNA	1	C	30ug LPS	M	4	4.9
2001	Visit 1	GM-CSF	2	0.775	0.081	0.071	0.309		Y	Y	Y	1	2 H	4.9	4.9	4.9	4.9	1.58924	SIRNA	1	C	30ug LPS	M	4	4.9
2001	Visit 1	GM-CSF	3	0.181	0.101	0.098	0.126667		Y	Y	Y	1	3 H	4.9	4.9	4.9	4.9	1.58924	SIRNA	1	C	30ug LPS	M	4	4.9
2001	Visit 1	GM-CSF	4	0.113	0.156	0.151	0.14		Y	Y	Y	1	4 H	4.9	4.9	4.9	4.9	1.58924	SIRNA	1	C	30ug LPS	M	4	4.9
2001	Visit 1	GM-CSF	5	0.607	0.148	0.215	0.323333		Y	Y	Y	1	5 H	4.9	4.9	4.9	4.9	1.58924	SIRNA	1	C	30ug LPS	M	4	4.9
2001	Visit 1	GM-CSF	6	0.187	0.081	0.041	0.103		Y	Y	Y	1	6 H	4.9	4.9	4.9	4.9	1.58924	SIRNA	1	C	30ug LPS	M	4	4.9
2001	Visit 1	GM-CSF	7	0.423	0.47	0.47	0.454333		Y	Y	Y	1	7 H	4.9	4.9	4.9	4.9	1.58924	SIRNA	1	C	30ug LPS	M	4	4.9
2001	Visit 1	GM-CSF	8	0.321	0.156	0.24	0.239		Y	Y	Y	1	8 H	4.9	4.9	4.9	4.9	1.58924	SIRNA	1	C	30ug LPS	M	4	4.9
2001	Visit 1	GM-CSF	9	5.678	0.184	0.215	2.02567		Y	Y	Y	1	9 H	4.9	4.9	4.9	4.9	1.58924	SIRNA	1	C	30ug LPS	M	4	4.9
2001	Visit 1	GM-CSF	10	0.217	0.404	0.202	0.274333		Y	Y	Y	1	10 H	4.9	4.9	4.9	4.9	1.58924	SIRNA	1	C	30ug LPS	M	4	4.9
2001	Visit 1	GM-CSF	24	0.613	0.544	0.578	0.578333		Y	Y	Y	1	24 H	4.9	4.9	4.9	4.9	1.58924	SIRNA	1	C	30ug LPS	M	4	4.9
2002	Visit 1	GM-CSF	-0.5	12.608	5.872	5.819	8.09967		N	Y	Y	1	-30 M	12.608	4.9	4.9	7.46933	2.01081	SIRNA	2	D	100ug LPS	M	5	7.46933
2002	Visit 1	GM-CSF	0.5	246.659	5.068	4.146	85.291		N	Y	Y	1	30 M	246.659	4.9	4.9	85.4863	4.44836	SIRNA	2	D	100ug LPS	M	5	7.46933
2002	Visit 1	GM-CSF	1	8.039	8.144	5.765	7.316		Y	Y	Y	1	1 H	4.9	4.9	4.9	4.9	1.58924	SIRNA	2	D	100ug LPS	M	5	7.46933
2002	Visit 1	GM-CSF	2	16.851	9.317	10.532	12.2333		N	Y	N	1	2 H	16.851	4.9	10.532	10.761	2.37593	SIRNA	2	D	100ug LPS	M	5	7.46933
2002	Visit 1	GM-CSF	3	8.64	5.524	5.336	6.5		Y	Y	Y	1	3 H	4.9	4.9	4.9	4.9	1.58924	SIRNA	2	D	100ug LPS	M	5	7.46933
2002	Visit 1	GM-CSF	4	7.672	14.587	10.507	10.922		Y	N	N	1	4 H	4.9	14.587	10.507	9.998	2.30239	SIRNA	2	D	100ug LPS	M	5	7.46933
2002	Visit 1	GM-CSF	5	11.74	5.899	14.132	10.5903		N	Y	N	1	5 H	11.74	4.9	14.132	10.2573	2.32799	SIRNA	2	D	100ug LPS	M	5	7.46933
2002	Visit 1	GM-CSF	6	7.593	5.31	6.085	6.32933		Y	Y	Y	1	6 H	4.9	4.9	4.9	4.9	1.58924	SIRNA	2	D	100ug LPS	M	5	7.46933
2002	Visit 1	GM-CSF	7	7.803	12.276	8.875	9.65133		Y	N	Y	1	7 H	4.9	12.276	4.9	7.35867	1.99588	SIRNA	2	D	100ug LPS	M	5	7.46933
2002	Visit 1	GM-CSF	8	8.379	5.041	6.987	6.80233		Y	Y	Y	1	8 H	4.9	4.9	4.9	4.9	1.58924	SIRNA	2	D	100ug LPS	M	5	7.46933
2002	Visit 1	GM-CSF	9	147.937	3.9	2.627	51.488		N	Y	Y	1	9 H	147.937	4.9	4.9	52.579	3.96232	SIRNA	2	D	100ug LPS	M	5	7.46933
2002	Visit 1	GM-CSF	10	10.3	14.41	12.939	12.5497		N	N	N	1	10 H	10.3	14.41	12.939	12.5497	2.52969	SIRNA	2	D	100ug LPS	M	5	7.46933
2002	Visit 1	GM-CSF	24	7.777	7.251	7.383	7.47033		Y	Y	Y	1	24 H	4.9	4.9	4.9	4.9	1.58924	SIRNA	2	D	100ug LPS	M	5	7.46933
2003	Visit 1	GM-CSF	-0.5	0.762	0.039	0.12	0.307		Y	Y	Y	1	-30 M	4.9	4.9	4.9	4.9	1.58924	SIRNA	3	B	10ug LPS	M	3	4.9
2003	Visit 1	GM-CSF	0.5	0.097	0.128	0.094	0.106333		Y	Y	Y	1	30 M	4.9	4.9	4.9	4.9	1.58924	SIRNA	3	B	10ug LPS	M	3	4.9
2003	Visit 1	GM-CSF	1	11.216	0.055	0.2	3.82367		N	Y	Y	1	1 H	11.216	4.9	4.9	7.00533	1.94667	SIRNA	3	B	10ug LPS	M	3	4.9
2003	Visit 1	GM-CSF	2	0.731	0.094	0.174	0.333		Y	Y	Y	1	2 H	4.9	4.9	4.9	4.9	1.58924	SIRNA	3	B	10ug LPS	M	3	4.9
2003	Visit 1	GM-CSF	3	0.318	0.14	0.151	0.203		Y	Y	Y	1	3 H	4.9	4.9	4.9	4.9	1.58924	SIRNA	3	B	10ug LPS	M	3	4.9
2003	Visit 1	GM-CSF	4	6.881	0.303	0.148	2.444		Y	Y	Y	1	4 H	4.9	4.9	4.9	4.9	1.58924	SIRNA	3	B	10ug LPS	M	3	4.9
2003	Visit 1	GM-CSF	5	0.639	0.262	0.288	0.396333		Y	Y	Y	1	5 H	4.9	4.9	4.9	4.9	1.58924	SIRNA	3	B	10ug LPS	M	3	4.9
2003	Visit 1	GM-CSF	6	0.431	0.276	0.253	0.32		Y	Y	Y	1	6 H	4.9	4.9	4.9	4.9	1.58924	SIRNA	3	B	10ug LPS	M	3	4.9
2003	Visit 1	GM-CSF	7	0.734	0.186	0.08	0.333333		Y	Y	Y	1	7 H	4.9	4.9	4.9	4.9	1.58924	SIRNA	3	B	10ug LPS	M	3	4.9
2003	Visit 1	GM-CSF	8	0.294	0.192	0.16	0.215333		Y	Y	Y	1	8 H	4.9	4.9	4.9	4.9	1.58924	SIRNA	3	B	10ug LPS	M	3	4.9
2003	Visit 1	GM-CSF	9	0.206	0.189	0.163	0.186		Y	Y	Y	1	9 H	4.9	4.9	4.9	4.9	1.58924	SIRNA	3	B	10ug LPS	M	3	4.9
2003	Visit 1	GM-CSF	10	18.919	0.335	0.309	6.521		N	Y	Y	1	10 H	18.919	4.9	4.9	9.573	2.25895	SIRNA	3	B	10ug LPS	M	3	4.9
2003	Visit 1	GM-CSF	24	0.309	0.309	0.291	0.303		Y	Y	Y	1	24 H	4.9	4.9	4.9	4.9	1.58924	SIRNA	3	B	10ug LPS	M	3	4.9
2005	Visit 1	GM-CSF	-0.5	0.677	0	0.024	0.233667		Y	Y	Y	1	-30 M	4.9	4.9	4.9	4.9	1.58924	SIRNA	5	P	Placebo	M	1	4.9
2005	Visit 1	GM-CSF	0.5	0	0	0.014	0.00466667		Y	Y	Y	1	30 M	4.9	4.9	4.9	4.9	1.58924	SIRNA	5	P	Placebo	M	1	4.9
2005	Visit 1	GM-CSF	1	0.029	0.012	0	0.0136667		Y	Y	Y	1	1 H	4.9	4.9	4.9	4.9	1.58924	SIRNA	5	P	Placebo	M	1	4.9
2005	Visit 1	GM-CSF	2	0.672	0.014	0	0.228667		Y	Y	Y	1	2 H	4.9	4.9	4.9	4.9	1.58924	SIRNA	5	P	Placebo	M	1	4.9
2005	Visit 1	GM-CSF	3	0	0	0.022	0.00733333		Y	Y	Y	1	3 H	4.9	4.9	4.9	4.9	1.58924	SIRNA	5	P	Placebo	M	1	4.9
2005	Visit 1	GM-CSF	4	0.031	0.01	0	0.0136667		Y	Y	Y	1	4 H	4.9	4.9	4.9	4.9	1.58924	SIRNA	5	P	Placebo	M	1	4.9
2005	Visit 1	GM-CSF	5	0.525	0.017	0	0.180667		Y	Y	Y	1	5 H	4.9	4.9	4.9	4.9	1.58924	SIRNA	5	P	Placebo	M	1	4.9
2005	Visit 1	GM-CSF	6	0.019	0.17	0.041	0.0766667		Y	Y	Y	1	6 H	4.9	4.9	4.9	4.9	1.58924	SIRNA	5	P	Placebo	M	1	4.9
2005	Visit 1	GM-CSF	7	0	0.022	0.056	0.026		Y	Y	Y	1	7 H	4.9	4.9	4.9	4.9	1.58924	SIRNA	5	P	Placebo	M	1	4.9
2005	Visit 1	GM-CSF	8	0.135	0.046	0.019	0.0666667		Y	Y	Y	1	8 H	4.9	4.9	4.9	4.9	1.58924	SIRNA	5	P	Placebo	M	1	4.9
2005	Visit 1	GM-CSF	9	0	0	0	0		Y	Y	Y	1	9 H	4.9	4.9	4.9	4.9	1.58924	SIRNA	5	P	Placebo	M	1	4.9
2005	Visit 1	GM-CSF	10	0.051	0.049	0.014	0.038		Y	Y	Y	1	10 H	4.9	4.9	4.9	4.9	1.58924	SIRNA	5	P	Placebo	M	1	4.9
2005	Visit 1	GM-CSF	24	0.175	0.168	0.17	0.171		Y	Y	Y	1	24 H	4.9	4.9	4.9	4.9	1.58924	SIRNA	5	P	Placebo	M	1	4.9
2007	Visit 1	GM-CSF	-0.5	0.749	0.24	0.262	0.417		Y	Y	Y	1	-30 M	4.9	4.9	4.9	4.9	1.58924	SIRNA	7	A	1ug LPS	M	2	4.9
2007	Visit 1	GM-CSF	0.5	0.155	0.108	0.194	0.152333		Y	Y	Y	1	30 M	4.9	4.9	4.9	4.9	1.58924	SIRNA	7	A	1ug LPS	M	2	4.9
2007	Visit 1	GM-CSF	1	0.147	0.092	0.133	0.124		Y	Y	Y	1	1 H	4.9	4.9	4.9	4.9	1.58924	SIRNA	7	A	1ug LPS	M	2	4.9
2007	Visit 1	GM-CSF	2	0.676	0.161	0.085	0.307333		Y	Y	Y	1	2 H	4.9	4.9	4.9	4.9	1.58924	SIRNA	7	A	1ug LPS	M	2	4.9
2007	Visit 1	GM-CSF	3	0.092	0.052	0.145	0.0963333		Y	Y	Y	1	3 H	4.9	4.9	4.9	4.9	1.58924	SIRNA	7	A	1ug LPS	M	2	4.9
2007	Visit 1	GM-CSF	4	0.363	0.528	0.351	0.414		Y	Y	Y	1	4 H	4.9	4.9	4.9	4.9	1.58924	SIRNA	7	A	1ug LPS	M	2	4.9
2007	Visit 1	GM-CSF	5	0.466	0.122	0.088	0.225333		Y	Y	Y	1	5 H	4.9	4.9	4.9	4.9	1.58924	SIRNA	7	A	1ug LPS	M	2	4.9
2007	Visit 1	GM-CSF	6	0.071	0.081	0.116	0.0893333		Y	Y	Y	1	6 H	4.9	4.9	4.9	4.9	1.58924	SIRNA	7	A	1ug LPS	M	2	4.9
2007	Visit 1	GM-CSF	7	0.128	0.153	0.114	0.131667		Y	Y	Y	1	7 H	4.9	4.9	4.9	4.9	1.58924	SIRNA	7	A	1ug LPS	M	2	4.9
2007	Visit 1	GM-CSF	8	0.186	0.09	0.098	0.124667		Y	Y	Y	1	8 H	4.9	4.9	4.9	4.9	1.58924	SIRNA	7	A	1ug LPS	M	2	4.9
2007	Visit 1	GM-CSF	9	0.094	0.044	0.108	0.082		Y	Y	Y	1	9 H	4.9	4.9	4.9	4.9	1.58924	SIRNA	7	A	1ug LPS	M	2	4.9
2007	Visit 1	GM-CSF	10	0.061	0.046	0.083	0.0633333		Y	Y	Y	1	10 H	4.9	4.9	4.9	4.9	1.58924	SIRNA	7	A	1ug LPS	M	2	4.9
2007	Visit 1	GM-CSF	24	0.212	0.321	0.309	0.280667		Y	Y	Y	1	24 H	4.9	4.9	4.9	4.9	1.58924	SIRNA	7	A	1ug LPS	M	2	4.9
2008	Visit 1	GM-CSF	-0.5	0.589	0	0.011	0.2		Y	Y	Y	1	-30 M	4.9	4.9	4.9	4.9	1.58924	SIRNA	8	P	Placebo	M	1	4.9
2008	Visit 1	GM-CSF	0.5	0.016	0.018	0.033	0.0223333		Y	Y	Y	1	30 M	4.9	4.9	4.9	4.9	1.58924	SIRNA	8	P	Placebo	M	1	4.9
2008	Visit 1	GM-CSF	1	0.035	0.032	0.041	0.036		Y	Y	Y	1	1 H	4.9	4.9	4.9	4.9	1.58924	SIRNA	8	P	Placebo	M	1	4.9
2008	Visit 1	GM-CSF	2	0.596	0	0.032	0.209333		Y	Y	Y	1	2 H	4.9	4.9	4.9	4.9	1.58924	SIRNA	8	P	Placebo	M	1	4.9
2008	Visit 1	GM-CSF	3	0.051	0.033	0	0.028		Y	Y	Y	1	3 H	4.9	4.9	4.9	4.9	1.58924	SIRNA	8	P	Placebo	M	1	4.9
2008	Visit 1	GM-CSF	4	0.037	0.003	0.022	0.0206667		Y	Y	Y	1	4 H	4.9	4.9	4.9	4.9	1.58924	SIRNA	8	P	Placebo	M	1	4.9
2008	Visit 1	GM-CSF	5	0.425	0	0	0.141667		Y	Y	Y	1	5 H	4.9	4.9	4.9	4.9	1.58924	SIRNA	8	P	Placebo	M	1	4.9
2008	Visit 1	GM-CSF	6	0	0.005	0.03	0.0116667		Y	Y	Y	1	6 H	4.9	4.9	4.9	4.9	1.58924	SIRNA	8	P	Placebo	M	1	4.9
2008	Visit 1	GM-CSF	7	0.022	0	0.024	0.0153333		Y	Y	Y	1	7 H	4.9	4.9	4.9	4.9	1.58924	SIRNA	8	P	Placebo	M	1	4.9
2008	Visit 1	GM-CSF	8	0.112	0	0	0.0373333		Y	Y	Y	1	8 H	4.9	4.9	4.9	4.9	1.58924	SIRNA	8	P	Placebo	M	1	4.9
2008	Visit 1	GM-CSF	9	0.13	0.073	0.124	0.109		Y	Y	Y	1	9 H	4.9	4.9	4.9	4.9	1.58924	SIRNA	8	P	Placebo	M	1	4.9
2008	Visit 1	GM-CSF	10	0.089	0.112	0.049	0.0833333		Y	Y	Y	1	10 H	4.9	4.9	4.9	4.9	1.58924	SIRNA	8	P	Placebo	M	1	4.9
2008	Visit 1	GM-CSF	24	0.041	0.077	0.095	0.071		Y	Y	Y	1	24 H	4.9	4.9	4.9	4.9	1.58924	SIRNA	8	P	Placebo	M	1	4.9
2009	Visit 1	GM-CSF	-0.5	0.141	0	0	0.047		Y	Y	Y	1	-30 M	4.9	4.9	4.9	4.9	1.58924	SIRNA	9	D	100ug LPS	M	5	4.9
2009	Visit 1	GM-CSF	0.5	0	0	0	0		Y	Y	Y	1	30 M	4.9	4.9	4.9	4.9	1.58924	SIRNA	9	D	100ug LPS	M	5	4.9
2009	Visit 1	GM-CSF	1	0	0	0	0		Y	Y	Y	1	1 H	4.9	4.9	4.9	4.9	1.58924	SIRNA	9	D	100ug LPS	M	5	4.9
2009	Visit 1	GM-CSF	2	0.171	0	0	0.057		Y	Y	Y	1	2 H	4.9	4.9	4.9	4.9	1.58924	SIRNA	9	D	100ug LPS	M	5	4.9
2009	Visit 1	GM-CSF	3	0	0	0	0		Y	Y	Y	1	3 H	4.9	4.9	4.9	4.9	1.58924	SIRNA	9	D	100ug LPS	M	5	4.9
2009	Visit 1	GM-CSF	4	0	0	0	0		Y	Y	Y	1	4 H	4.9	4.9	4.9	4.9	1.58924	SIRNA	9	D	100ug LPS	M	5	4.9
2009	Visit 1	GM-CSF	5	0.124	0	0	0.0413333		Y	Y	Y	1	5 H	4.9	4.9	4.9	4.9	1.58924	SIRNA	9	D	100ug LPS	M	5	4.9
2009	Visit 1	GM-CSF	6	0	0	0	0		Y	Y	Y	1	6 H	4.9	4.9	4.9	4.9	1.58924	SIRNA	9	D	100ug LPS	M	5	4.9
2009	Visit 1	GM-CSF	7	0	0	0	0		Y	Y	Y	1	7 H	4.9	4.9	4.9	4.9	1.58924	SIRNA	9	D	100ug LPS	M	5	4.9
2009	Visit 1	GM-CSF	8	0.04	0	0	0.0133333		Y	Y	Y	1	8 H	4.9	4.9	4.9	4.9	1.58924	SIRNA	9	D	100ug LPS	M	5	4.9
2009	Visit 1	GM-CSF	9	0.147	0	0	0.049	2 & 3 wells empty due to lack of sample	Y	Y	Y	1	9 H	4.9	4.9	4.9	4.9	1.58924	SIRNA	9	D	100ug LPS	M	5	4.9
2009	Visit 1	GM-CSF	10	0.038	0.047	0	0.0283333		Y	Y	Y	1	10 H	4.9	4.9	4.9	4.9	1.58924	SIRNA	9	D	100ug LPS	M	5	4.9
2009	Visit 1	GM-CSF	24	0.028	0.064	0.021	0.0376667		Y	Y	Y	1	24 H	4.9	4.9	4.9	4.9	1.58924	SIRNA	9	D	100ug LPS	M	5	4.9
2010	Visit 1	GM-CSF	-0.5	0.579	0.057	0.061	0.232333		Y	Y	Y	1	-30 M	4.9	4.9	4.9	4.9	1.58924	SIRNA	10	C	30ug LPS	M	4	4.9
2010	Visit 1	GM-CSF	0.5	0.034	0.071	0.142	0.0823333		Y	Y	Y	1	30 M	4.9	4.9	4.9	4.9	1.58924	SIRNA	10	C	30ug LPS	M	4	4.9
2010	Visit 1	GM-CSF	1	0.071	0.055	0.053	0.0596667		Y	Y	Y	1	1 H	4.9	4.9	4.9	4.9	1.58924	SIRNA	10	C	30ug LPS	M	4	4.9
2010	Visit 1	GM-CSF	2	0.686	0.101	0.079	0.288667		Y	Y	Y	1	2 H	4.9	4.9	4.9	4.9	1.58924	SIRNA	10	C	30ug LPS	M	4	4.9
2010	Visit 1	GM-CSF	3	0.279	0.161	0.203	0.214333		Y	Y	Y	1	3 H	4.9	4.9	4.9	4.9	1.58924	SIRNA	10	C	30ug LPS	M	4	4.9
2010	Visit 1	GM-CSF	4	0.169	0.203	0.111	0.161		Y	Y	Y	1	4 H	4.9	4.9	4.9	4.9	1.58924	SIRNA	10	C	30ug LPS	M	4	4.9
2010	Visit 1	GM-CSF	5	0.742	0.296	0.324	0.454		Y	Y	Y	1	5 H	4.9	4.9	4.9	4.9	1.58924	SIRNA	10	C	30ug LPS	M	4	4.9
2010	Visit 1	GM-CSF	6	0.236	0.311	0.294	0.280333		Y	Y	Y	1	6 H	4.9	4.9	4.9	4.9	1.58924	SIRNA	10	C	30ug LPS	M	4	4.9
2010	Visit 1	GM-CSF	7	0.498	0.441	0.474	0.471		Y	Y	Y	1	7 H	4.9	4.9	4.9	4.9	1.58924	SIRNA	10	C	30ug LPS	M	4	4.9
2010	Visit 1	GM-CSF	8	1.041	0.814	0.902	0.919		Y	Y	Y	1	8 H	4.9	4.9	4.9	4.9	1.58924	SIRNA	10	C	30ug LPS	M	4	4.9
2010	Visit 1	GM-CSF	9	1.075	1.084	1.043	1.06733		Y	Y	Y	1	9 H	4.9	4.9	4.9	4.9	1.58924	SIRNA	10	C	30ug LPS	M	4	4.9
2010	Visit 1	GM-CSF	10	0.402	0.41	0.358	0.39		Y	Y	Y	1	10 H	4.9	4.9	4.9	4.9	1.58924	SIRNA	10	C	30ug LPS	M	4	4.9
2010	Visit 1	GM-CSF	24	0.559	0.628	0.655	0.614		Y	Y	Y	1	24 H	4.9	4.9	4.9	4.9	1.58924	SIRNA	10	C	30ug LPS	M	4	4.9
2011	Visit 1	GM-CSF	-0.5	0.559	0	0.025	0.194667		Y	Y	Y	1	-30 M	4.9	4.9	4.9	4.9	1.58924	SIRNA	11	C	30ug LPS	M	4	4.9
2011	Visit 1	GM-CSF	0.5	0.029	0	0.018	0.0156667		Y	Y	Y	1	30 M	4.9	4.9	4.9	4.9	1.58924	SIRNA	11	C	30ug LPS	M	4	4.9
2011	Visit 1	GM-CSF	1	0.018	0.031	0	0.0163333		Y	Y	Y	1	1 H	4.9	4.9	4.9	4.9	1.58924	SIRNA	11	C	30ug LPS	M	4	4.9
2011	Visit 1	GM-CSF	2	0.475	0.01	0.106	0.197		Y	Y	Y	1	2 H	4.9	4.9	4.9	4.9	1.58924	SIRNA	11	C	30ug LPS	M	4	4.9
2011	Visit 1	GM-CSF	3	0.108	0.05	0.095	0.0843333		Y	Y	Y	1	3 H	4.9	4.9	4.9	4.9	1.58924	SIRNA	11	C	30ug LPS	M	4	4.9
2011	Visit 1	GM-CSF	4	0.022	0.004	0.041	0.0223333		Y	Y	Y	1	4 H	4.9	4.9	4.9	4.9	1.58924	SIRNA	11	C	30ug LPS	M	4	4.9
2011	Visit 1	GM-CSF	5	0.52	0.266	0.204	0.33		Y	Y	Y	1	5 H	4.9	4.9	4.9	4.9	1.58924	SIRNA	11	C	30ug LPS	M	4	4.9
2011	Visit 1	GM-CSF	6	0.027	0.027	0.025	0.0263333		Y	Y	Y	1	6 H	4.9	4.9	4.9	4.9	1.58924	SIRNA	11	C	30ug LPS	M	4	4.9
2011	Visit 1	GM-CSF	7	0.05	0.022	0.041	0.0376667		Y	Y	Y	1	7 H	4.9	4.9	4.9	4.9	1.58924	SIRNA	11	C	30ug LPS	M	4	4.9
2011	Visit 1	GM-CSF	8	0.171	0.033	0.13	0.111333		Y	Y	Y	1	8 H	4.9	4.9	4.9	4.9	1.58924	SIRNA	11	C	30ug LPS	M	4	4.9
2011	Visit 1	GM-CSF	9	0.529	0.52	0.525	0.524667		Y	Y	Y	1	9 H	4.9	4.9	4.9	4.9	1.58924	SIRNA	11	C	30ug LPS	M	4	4.9
2011	Visit 1	GM-CSF	10	0.65	0.613	0.581	0.614667		Y	Y	Y	1	10 H	4.9	4.9	4.9	4.9	1.58924	SIRNA	11	C	30ug LPS	M	4	4.9
2011	Visit 1	GM-CSF	24	0.084	0.041	0.063	0.0626667		Y	Y	Y	1	24 H	4.9	4.9	4.9	4.9	1.58924	SIRNA	11	C	30ug LPS	M	4	4.9
2012	Visit 1	GM-CSF	-0.5	0.578	0.085	0.087	0.25		Y	Y	Y	1	-30 M	4.9	4.9	4.9	4.9	1.58924	SIRNA	12	B	10ug LPS	M	3	4.9
2012	Visit 1	GM-CSF	0.5	0.015	1.128	0.074	0.405667		Y	Y	Y	1	30 M	4.9	4.9	4.9	4.9	1.58924	SIRNA	12	B	10ug LPS	M	3	4.9
2012	Visit 1	GM-CSF	1	0.063	0.033	0.025	0.0403333		Y	Y	Y	1	1 H	4.9	4.9	4.9	4.9	1.58924	SIRNA	12	B	10ug LPS	M	3	4.9
2012	Visit 1	GM-CSF	2	0.498	0.061	0	0.186333		Y	Y	Y	1	2 H	4.9	4.9	4.9	4.9	1.58924	SIRNA	12	B	10ug LPS	M	3	4.9
2012	Visit 1	GM-CSF	3	0.076	0.017	0.063	0.052		Y	Y	Y	1	3 H	4.9	4.9	4.9	4.9	1.58924	SIRNA	12	B	10ug LPS	M	3	4.9
2012	Visit 1	GM-CSF	4	0.019	0	0	0.00633333		Y	Y	Y	1	4 H	4.9	4.9	4.9	4.9	1.58924	SIRNA	12	B	10ug LPS	M	3	4.9
2012	Visit 1	GM-CSF	5	0.55	0.109	0.175	0.278		Y	Y	Y	1	5 H	4.9	4.9	4.9	4.9	1.58924	SIRNA	12	B	10ug LPS	M	3	4.9
2012	Visit 1	GM-CSF	6	0.137	0.109	0.135	0.127		Y	Y	Y	1	6 H	4.9	4.9	4.9	4.9	1.58924	SIRNA	12	B	10ug LPS	M	3	4.9
2012	Visit 1	GM-CSF	7	0.04	0.065	0.025	0.0433333		Y	Y	Y	1	7 H	4.9	4.9	4.9	4.9	1.58924	SIRNA	12	B	10ug LPS	M	3	4.9
2012	Visit 1	GM-CSF	8	0.137	0.059	0.151	0.115667		Y	Y	Y	1	8 H	4.9	4.9	4.9	4.9	1.58924	SIRNA	12	B	10ug LPS	M	3	4.9
2012	Visit 1	GM-CSF	9	0.074	0.096	0.124	0.098		Y	Y	Y	1	9 H	4.9	4.9	4.9	4.9	1.58924	SIRNA	12	B	10ug LPS	M	3	4.9
2012	Visit 1	GM-CSF	10	0.18	0.131	0.144	0.151667		Y	Y	Y	1	10 H	4.9	4.9	4.9	4.9	1.58924	SIRNA	12	B	10ug LPS	M	3	4.9
2012	Visit 1	GM-CSF	24	0.512	0.639	0.501	0.550667		Y	Y	Y	1	24 H	4.9	4.9	4.9	4.9	1.58924	SIRNA	12	B	10ug LPS	M	3	4.9
2013	Visit 1	GM-CSF	-0.5	0.807	0.138	0.096	0.347		Y	Y	Y	1	-30 M	4.9	4.9	4.9	4.9	1.58924	SIRNA	13	P	Placebo	M	1	4.9
2013	Visit 1	GM-CSF	0.5	0.088	0.018	0.086	0.064		Y	Y	Y	1	30 M	4.9	4.9	4.9	4.9	1.58924	SIRNA	13	P	Placebo	M	1	4.9
2013	Visit 1	GM-CSF	1	0.148	0.093	0.051	0.0973333		Y	Y	Y	1	1 H	4.9	4.9	4.9	4.9	1.58924	SIRNA	13	P	Placebo	M	1	4.9
2013	Visit 1	GM-CSF	2	0.739	0.118	0.026	0.294333		Y	Y	Y	1	2 H	4.9	4.9	4.9	4.9	1.58924	SIRNA	13	P	Placebo	M	1	4.9
2013	Visit 1	GM-CSF	3	0.156	0.211	0.176	0.181		Y	Y	Y	1	3 H	4.9	4.9	4.9	4.9	1.58924	SIRNA	13	P	Placebo	M	1	4.9
2013	Visit 1	GM-CSF	4	0.238	0.196	0.178	0.204		Y	Y	Y	1	4 H	4.9	4.9	4.9	4.9	1.58924	SIRNA	13	P	Placebo	M	1	4.9
2013	Visit 1	GM-CSF	5	0.751	0.193	0.166	0.37		Y	Y	Y	1	5 H	4.9	4.9	4.9	4.9	1.58924	SIRNA	13	P	Placebo	M	1	4.9
2013	Visit 1	GM-CSF	6	0.153	0.128	0.213	0.164667		Y	Y	Y	1	6 H	4.9	4.9	4.9	4.9	1.58924	SIRNA	13	P	Placebo	M	1	4.9
2013	Visit 1	GM-CSF	7	0.208	0.226	0.191	0.208333		Y	Y	Y	1	7 H	4.9	4.9	4.9	4.9	1.58924	SIRNA	13	P	Placebo	M	1	4.9
2013	Visit 1	GM-CSF	8	0.686	0.51	0.457	0.551		Y	Y	Y	1	8 H	4.9	4.9	4.9	4.9	1.58924	SIRNA	13	P	Placebo	M	1	4.9
2013	Visit 1	GM-CSF	9	0.688	0.608	0.583	0.626333		Y	Y	Y	1	9 H	4.9	4.9	4.9	4.9	1.58924	SIRNA	13	P	Placebo	M	1	4.9
2013	Visit 1	GM-CSF	10	0.588	0.447	0.346	0.460333		Y	Y	Y	1	10 H	4.9	4.9	4.9	4.9	1.58924	SIRNA	13	P	Placebo	M	1	4.9
2013	Visit 1	GM-CSF	24	2.193	2.266	2.059	2.17267		Y	Y	Y	1	24 H	4.9	4.9	4.9	4.9	1.58924	SIRNA	13	P	Placebo	M	1	4.9
2014	Visit 1	GM-CSF	-0.5	1.217	0.732	0.739	0.896		Y	Y	Y	1	-30 M	4.9	4.9	4.9	4.9	1.58924	SIRNA	14	A	1ug LPS	M	2	4.9
2014	Visit 1	GM-CSF	0.5	0.732	0.72	0.636	0.696		Y	Y	Y	1	30 M	4.9	4.9	4.9	4.9	1.58924	SIRNA	14	A	1ug LPS	M	2	4.9
2014	Visit 1	GM-CSF	1	0.477	0.595	0.425	0.499		Y	Y	Y	1	1 H	4.9	4.9	4.9	4.9	1.58924	SIRNA	14	A	1ug LPS	M	2	4.9
2014	Visit 1	GM-CSF	2	1.18	0.713	0.881	0.924667		Y	Y	Y	1	2 H	4.9	4.9	4.9	4.9	1.58924	SIRNA	14	A	1ug LPS	M	2	4.9
2014	Visit 1	GM-CSF	3	0.968	0.704	0.552	0.741333		Y	Y	Y	1	3 H	4.9	4.9	4.9	4.9	1.58924	SIRNA	14	A	1ug LPS	M	2	4.9
2014	Visit 1	GM-CSF	4	1.074	1.053	0.805	0.977333		Y	Y	Y	1	4 H	4.9	4.9	4.9	4.9	1.58924	SIRNA	14	A	1ug LPS	M	2	4.9
2014	Visit 1	GM-CSF	5	1.256	0.929	1.088	1.091		Y	Y	Y	1	5 H	4.9	4.9	4.9	4.9	1.58924	SIRNA	14	A	1ug LPS	M	2	4.9
2014	Visit 1	GM-CSF	6	1.268	1.143	0.878	1.09633		Y	Y	Y	1	6 H	4.9	4.9	4.9	4.9	1.58924	SIRNA	14	A	1ug LPS	M	2	4.9
2014	Visit 1	GM-CSF	7	2.005	1.814	1.565	1.79467		Y	Y	Y	1	7 H	4.9	4.9	4.9	4.9	1.58924	SIRNA	14	A	1ug LPS	M	2	4.9
2014	Visit 1	GM-CSF	8	2.153	1.8	2.019	1.99067		Y	Y	Y	1	8 H	4.9	4.9	4.9	4.9	1.58924	SIRNA	14	A	1ug LPS	M	2	4.9
2014	Visit 1	GM-CSF	9	1.558	1.541	1.245	1.448		Y	Y	Y	1	9 H	4.9	4.9	4.9	4.9	1.58924	SIRNA	14	A	1ug LPS	M	2	4.9
2014	Visit 1	GM-CSF	10	0.972	0.993	0.697	0.887333		Y	Y	Y	1	10 H	4.9	4.9	4.9	4.9	1.58924	SIRNA	14	A	1ug LPS	M	2	4.9
2014	Visit 1	GM-CSF	24	0.461	0.47	0.599	0.51		Y	Y	Y	1	24 H	4.9	4.9	4.9	4.9	1.58924	SIRNA	14	A	1ug LPS	M	2	4.9
2015	Visit 1	GM-CSF	-0.5	0.85	0.207	0.221	0.426		Y	Y	Y	1	-30 M	4.9	4.9	4.9	4.9	1.58924	SIRNA	15	D	100ug LPS	M	5	4.9
2015	Visit 1	GM-CSF	0.5	0.315	0.281	0.202	0.266		Y	Y	Y	1	30 M	4.9	4.9	4.9	4.9	1.58924	SIRNA	15	D	100ug LPS	M	5	4.9
2015	Visit 1	GM-CSF	1	0.123	0.107	0.082	0.104		Y	Y	Y	1	1 H	4.9	4.9	4.9	4.9	1.58924	SIRNA	15	D	100ug LPS	M	5	4.9
2015	Visit 1	GM-CSF	2	0.584	0.096	0.12	0.266667		Y	Y	Y	1	2 H	4.9	4.9	4.9	4.9	1.58924	SIRNA	15	D	100ug LPS	M	5	4.9
2015	Visit 1	GM-CSF	3	0.765	0.322	0.234	0.440333		Y	Y	Y	1	3 H	4.9	4.9	4.9	4.9	1.58924	SIRNA	15	D	100ug LPS	M	5	4.9
2015	Visit 1	GM-CSF	4	0.109	0.084	0.005	0.066		Y	Y	Y	1	4 H	4.9	4.9	4.9	4.9	1.58924	SIRNA	15	D	100ug LPS	M	5	4.9
2015	Visit 1	GM-CSF	5	0.434	0.143	0.207	0.261333		Y	Y	Y	1	5 H	4.9	4.9	4.9	4.9	1.58924	SIRNA	15	D	100ug LPS	M	5	4.9
2015	Visit 1	GM-CSF	6	0.659	0.336	0.216	0.403667		Y	Y	Y	1	6 H	4.9	4.9	4.9	4.9	1.58924	SIRNA	15	D	100ug LPS	M	5	4.9
2015	Visit 1	GM-CSF	7	0.152	0.066	0.057	0.0916667		Y	Y	Y	1	7 H	4.9	4.9	4.9	4.9	1.58924	SIRNA	15	D	100ug LPS	M	5	4.9
2015	Visit 1	GM-CSF	8	0.376	0.246	0.32	0.314		Y	Y	Y	1	8 H	4.9	4.9	4.9	4.9	1.58924	SIRNA	15	D	100ug LPS	M	5	4.9
2015	Visit 1	GM-CSF	9	0.406	0.415	0.301	0.374		Y	Y	Y	1	9 H	4.9	4.9	4.9	4.9	1.58924	SIRNA	15	D	100ug LPS	M	5	4.9
2015	Visit 1	GM-CSF	10	0.161	0.166	0.08	0.135667		Y	Y	Y	1	10 H	4.9	4.9	4.9	4.9	1.58924	SIRNA	15	D	100ug LPS	M	5	4.9
2015	Visit 1	GM-CSF	24	0.216	0.299	0.271	0.262		Y	Y	Y	1	24 H	4.9	4.9	4.9	4.9	1.58924	SIRNA	15	D	100ug LPS	M	5	4.9
3101	Visit 1	GM-CSF	-0.5	3.346	3.649	4.335	3.77667		Y	Y	Y	1	-30 M	4.9	4.9	4.9	4.9	1.58924	SIRNA	101	C	30ug LPS	R	4	4.9
3101	Visit 1	GM-CSF	0.5	5.882	5.072	4.452	5.13533		Y	Y	Y	1	30 M	4.9	4.9	4.9	4.9	1.58924	SIRNA	101	C	30ug LPS	R	4	4.9
3101	Visit 1	GM-CSF	1	5.318	5.618	4.892	5.276		Y	Y	Y	1	1 H	4.9	4.9	4.9	4.9	1.58924	SIRNA	101	C	30ug LPS	R	4	4.9
3101	Visit 1	GM-CSF	2	5.874	5.775	6.875	6.17467		Y	Y	Y	1	2 H	4.9	4.9	4.9	4.9	1.58924	SIRNA	101	C	30ug LPS	R	4	4.9
3101	Visit 1	GM-CSF	3	8.579	7.59	7.799	7.98933		Y	Y	Y	1	3 H	4.9	4.9	4.9	4.9	1.58924	SIRNA	101	C	30ug LPS	R	4	4.9
3101	Visit 1	GM-CSF	4	6.299	7.327	5.882	6.50267		Y	Y	Y	1	4 H	4.9	4.9	4.9	4.9	1.58924	SIRNA	101	C	30ug LPS	R	4	4.9
3101	Visit 1	GM-CSF	5	5.632	5.685	6.626	5.981		Y	Y	Y	1	5 H	4.9	4.9	4.9	4.9	1.58924	SIRNA	101	C	30ug LPS	R	4	4.9
3101	Visit 1	GM-CSF	6	5.877	5.589	5.036	5.50067		Y	Y	Y	1	6 H	4.9	4.9	4.9	4.9	1.58924	SIRNA	101	C	30ug LPS	R	4	4.9
3101	Visit 1	GM-CSF	7	5.101	5.731	5.103	5.31167		Y	Y	Y	1	7 H	4.9	4.9	4.9	4.9	1.58924	SIRNA	101	C	30ug LPS	R	4	4.9
3101	Visit 1	GM-CSF	8	4.479	5.962	5.402	5.281		Y	Y	Y	1	8 H	4.9	4.9	4.9	4.9	1.58924	SIRNA	101	C	30ug LPS	R	4	4.9
3101	Visit 1	GM-CSF	9	1.658	1.129	1.316	1.36767	wells empty due to lack of sample	Y	Y	Y	1	9 H	4.9	4.9	4.9	4.9	1.58924	SIRNA	101	C	30ug LPS	R	4	4.9
3101	Visit 1	GM-CSF	10	4.548	4.709	4.194	4.48367		Y	Y	Y	1	10 H	4.9	4.9	4.9	4.9	1.58924	SIRNA	101	C	30ug LPS	R	4	4.9
3101	Visit 1	GM-CSF	24	2.09	3.405	2.634	2.70967		Y	Y	Y	1	24 H	4.9	4.9	4.9	4.9	1.58924	SIRNA	101	C	30ug LPS	R	4	4.9
3102	Visit 1	GM-CSF	-0.5	0.965	0.756	89.649	30.4567		Y	Y	N	1	-30 M	4.9	4.9	89.649	33.1497	3.50103	SIRNA	102	D	100ug LPS	R	5	33.1497
3102	Visit 1	GM-CSF	0.5	0.303	0.231	0	0.178	3 wells empty due to lack of sample	Y	Y	Y	1	30 M	4.9	4.9	4.9	4.9	1.58924	SIRNA	102	D	100ug LPS	R	5	33.1497
3102	Visit 1	GM-CSF	1	0.153	0.141	0.126	0.14		Y	Y	Y	1	1 H	4.9	4.9	4.9	4.9	1.58924	SIRNA	102	D	100ug LPS	R	5	33.1497
3102	Visit 1	GM-CSF	2	0.497	0.185	2.364	1.01533		Y	Y	Y	1	2 H	4.9	4.9	4.9	4.9	1.58924	SIRNA	102	D	100ug LPS	R	5	33.1497
3102	Visit 1	GM-CSF	3	0.402	10.225	0.187	3.60467		Y	N	Y	1	3 H	4.9	10.225	4.9	6.675	1.89837	SIRNA	102	D	100ug LPS	R	5	33.1497
3102	Visit 1	GM-CSF	4	0.16	0.107	0.087	0.118		Y	Y	Y	1	4 H	4.9	4.9	4.9	4.9	1.58924	SIRNA	102	D	100ug LPS	R	5	33.1497
3102	Visit 1	GM-CSF	5	0.393	0.208	5.602	2.06767		Y	Y	Y	1	5 H	4.9	4.9	4.9	4.9	1.58924	SIRNA	102	D	100ug LPS	R	5	33.1497
3102	Visit 1	GM-CSF	6	0.174	3.225	6.694	3.36433		Y	Y	Y	1	6 H	4.9	4.9	4.9	4.9	1.58924	SIRNA	102	D	100ug LPS	R	5	33.1497
3102	Visit 1	GM-CSF	7	0.142	0.138	0.137	0.139		Y	Y	Y	1	7 H	4.9	4.9	4.9	4.9	1.58924	SIRNA	102	D	100ug LPS	R	5	33.1497
3102	Visit 1	GM-CSF	8	0.297	0.147	3.514	1.31933		Y	Y	Y	1	8 H	4.9	4.9	4.9	4.9	1.58924	SIRNA	102	D	100ug LPS	R	5	33.1497
3102	Visit 1	GM-CSF	9	0.083	1.386	0.068	0.512333		Y	Y	Y	1	9 H	4.9	4.9	4.9	4.9	1.58924	SIRNA	102	D	100ug LPS	R	5	33.1497
3102	Visit 1	GM-CSF	10	0.142	0.138	0.122	0.134		Y	Y	Y	1	10 H	4.9	4.9	4.9	4.9	1.58924	SIRNA	102	D	100ug LPS	R	5	33.1497
3102	Visit 1	GM-CSF	24	0.028	0.041	0.046	0.0383333		Y	Y	Y	1	24 H	4.9	4.9	4.9	4.9	1.58924	SIRNA	102	D	100ug LPS	R	5	33.1497
2001	Visit 1	IFN-a	-0.5	36.81	42.82	45.28	41.6367		N	N	N	1	-30 M	36.81	42.82	45.28	41.6367	3.72898	SIRNA	1	C	30ug LPS	M	4	41.6367
2001	Visit 1	IFN-a	0.5	17.367	17.464	16.504	17.1117		N	N	N	1	30 M	17.367	17.464	16.504	17.1117	2.83976	SIRNA	1	C	30ug LPS	M	4	41.6367
2001	Visit 1	IFN-a	1	15.154	22.667	17.61	18.477		N	N	N	1	1 H	15.154	22.667	17.61	18.477	2.91653	SIRNA	1	C	30ug LPS	M	4	41.6367
2001	Visit 1	IFN-a	2	22.143	9.027	17.883	16.351		N	Y	N	1	2 H	22.143	4.9	17.883	14.9753	2.7064	SIRNA	1	C	30ug LPS	M	4	41.6367
2001	Visit 1	IFN-a	3	15.751	22.41	14.176	17.4457		N	N	N	1	3 H	15.751	22.41	14.176	17.4457	2.85909	SIRNA	1	C	30ug LPS	M	4	41.6367
2001	Visit 1	IFN-a	4	15.145	21.816	16.166	17.709		N	N	N	1	4 H	15.145	21.816	16.166	17.709	2.87407	SIRNA	1	C	30ug LPS	M	4	41.6367
2001	Visit 1	IFN-a	5	14.09	5.779	15.241	11.7033		N	Y	N	1	5 H	14.09	4.9	15.241	11.4103	2.43452	SIRNA	1	C	30ug LPS	M	4	41.6367
2001	Visit 1	IFN-a	6	8.962	5.556	5.868	6.79533		Y	Y	Y	1	6 H	4.9	4.9	4.9	4.9	1.58924	SIRNA	1	C	30ug LPS	M	4	41.6367
2001	Visit 1	IFN-a	7	35.127	24.347	20.79	26.7547		N	N	N	1	7 H	35.127	24.347	20.79	26.7547	3.28671	SIRNA	1	C	30ug LPS	M	4	41.6367
2001	Visit 1	IFN-a	8	13.546	12.037	19.053	14.8787		N	N	N	1	8 H	13.546	12.037	19.053	14.8787	2.69993	SIRNA	1	C	30ug LPS	M	4	41.6367
2001	Visit 1	IFN-a	9	4.146	6.398	3.342	4.62867		Y	Y	Y	1	9 H	4.9	4.9	4.9	4.9	1.58924	SIRNA	1	C	30ug LPS	M	4	41.6367
2001	Visit 1	IFN-a	10	17.192	13.498	5.059	11.9163		N	N	Y	1	10 H	17.192	13.498	4.9	11.8633	2.47345	SIRNA	1	C	30ug LPS	M	4	41.6367
2001	Visit 1	IFN-a	24	31.494	25.895	22.341	26.5767		N	N	N	1	24 H	31.494	25.895	22.341	26.5767	3.28003	SIRNA	1	C	30ug LPS	M	4	41.6367
2002	Visit 1	IFN-a	-0.5	20.007	14.342	12.273	15.5407		N	N	N	1	-30 M	20.007	14.342	12.273	15.5407	2.74346	SIRNA	2	D	100ug LPS	M	5	15.5407
2002	Visit 1	IFN-a	0.5	11.126	8.493	11.355	10.3247		N	Y	N	1	30 M	11.126	4.9	11.355	9.127	2.21124	SIRNA	2	D	100ug LPS	M	5	15.5407
2002	Visit 1	IFN-a	1	23.564	29.886	16.007	23.1523		N	N	N	1	1 H	23.564	29.886	16.007	23.1523	3.1421	SIRNA	2	D	100ug LPS	M	5	15.5407
2002	Visit 1	IFN-a	2	15.634	11.607	19.889	15.71		N	N	N	1	2 H	15.634	11.607	19.889	15.71	2.7543	SIRNA	2	D	100ug LPS	M	5	15.5407
2002	Visit 1	IFN-a	3	25.409	32.876	22.633	26.9727		N	N	N	1	3 H	25.409	32.876	22.633	26.9727	3.29482	SIRNA	2	D	100ug LPS	M	5	15.5407
2002	Visit 1	IFN-a	4	73.152	54.017	44.852	57.3403		N	N	N	1	4 H	73.152	54.017	44.852	57.3403	4.049	SIRNA	2	D	100ug LPS	M	5	15.5407
2002	Visit 1	IFN-a	5	34.536	40.482	25.89	33.636		N	N	N	1	5 H	34.536	40.482	25.89	33.636	3.5156	SIRNA	2	D	100ug LPS	M	5	15.5407
2002	Visit 1	IFN-a	6	39.964	35.662	59.115	44.9137		N	N	N	1	6 H	39.964	35.662	59.115	44.9137	3.80474	SIRNA	2	D	100ug LPS	M	5	15.5407
2002	Visit 1	IFN-a	7	46.966	31.245	28.022	35.411		N	N	N	1	7 H	46.966	31.245	28.022	35.411	3.56702	SIRNA	2	D	100ug LPS	M	5	15.5407
2002	Visit 1	IFN-a	8	28.711	46.791	26.612	34.038		N	N	N	1	8 H	28.711	46.791	26.612	34.038	3.52748	SIRNA	2	D	100ug LPS	M	5	15.5407
2002	Visit 1	IFN-a	9	12.365	12.365	10.886	11.872		N	N	N	1	9 H	12.365	12.365	10.886	11.872	2.47418	SIRNA	2	D	100ug LPS	M	5	15.5407
2002	Visit 1	IFN-a	10	29.595	26.864	9.181	21.88		N	N	Y	1	10 H	29.595	26.864	4.9	20.453	3.01813	SIRNA	2	D	100ug LPS	M	5	15.5407
2002	Visit 1	IFN-a	24	62.655	54.193	91.737	69.5283		N	N	N	1	24 H	62.655	54.193	91.737	69.5283	4.24173	SIRNA	2	D	100ug LPS	M	5	15.5407
2003	Visit 1	IFN-a	-0.5	3.888	0.367	1.668	1.97433		Y	Y	Y	1	-30 M	4.9	4.9	4.9	4.9	1.58924	SIRNA	3	B	10ug LPS	M	3	4.9
2003	Visit 1	IFN-a	0.5	1.849	1.241	2.379	1.823		Y	Y	Y	1	30 M	4.9	4.9	4.9	4.9	1.58924	SIRNA	3	B	10ug LPS	M	3	4.9
2003	Visit 1	IFN-a	1	3.125	1.496	2.335	2.31867		Y	Y	Y	1	1 H	4.9	4.9	4.9	4.9	1.58924	SIRNA	3	B	10ug LPS	M	3	4.9
2003	Visit 1	IFN-a	2	3.781	0.769	1.343	1.96433		Y	Y	Y	1	2 H	4.9	4.9	4.9	4.9	1.58924	SIRNA	3	B	10ug LPS	M	3	4.9
2003	Visit 1	IFN-a	3	2.326	2.817	3.046	2.72967		Y	Y	Y	1	3 H	4.9	4.9	4.9	4.9	1.58924	SIRNA	3	B	10ug LPS	M	3	4.9
2003	Visit 1	IFN-a	4	3.541	5.533	6.213	5.09567		Y	Y	Y	1	4 H	4.9	4.9	4.9	4.9	1.58924	SIRNA	3	B	10ug LPS	M	3	4.9
2003	Visit 1	IFN-a	5	15.543	14.296	16.025	15.288		N	N	N	1	5 H	15.543	14.296	16.025	15.288	2.72707	SIRNA	3	B	10ug LPS	M	3	4.9
2003	Visit 1	IFN-a	6	10.41	13.27	10.233	11.3043		N	N	N	1	6 H	10.41	13.27	10.233	11.3043	2.42519	SIRNA	3	B	10ug LPS	M	3	4.9
2003	Visit 1	IFN-a	7	2.501	1.677	1.953	2.04367		Y	Y	Y	1	7 H	4.9	4.9	4.9	4.9	1.58924	SIRNA	3	B	10ug LPS	M	3	4.9
2003	Visit 1	IFN-a	8	2.17	2.361	3.666	2.73233		Y	Y	Y	1	8 H	4.9	4.9	4.9	4.9	1.58924	SIRNA	3	B	10ug LPS	M	3	4.9
2003	Visit 1	IFN-a	9	1.918	1.78	2.196	1.96467		Y	Y	Y	1	9 H	4.9	4.9	4.9	4.9	1.58924	SIRNA	3	B	10ug LPS	M	3	4.9
2003	Visit 1	IFN-a	10	6.814	7.409	4.228	6.15033		Y	Y	Y	1	10 H	4.9	4.9	4.9	4.9	1.58924	SIRNA	3	B	10ug LPS	M	3	4.9
2003	Visit 1	IFN-a	24	15.06	22.778	11.071	16.303		N	N	N	1	24 H	15.06	22.778	11.071	16.303	2.79135	SIRNA	3	B	10ug LPS	M	3	4.9
2005	Visit 1	IFN-a	-0.5	4.156	1.1	1.257	2.171		Y	Y	Y	1	-30 M	4.9	4.9	4.9	4.9	1.58924	SIRNA	5	P	Placebo	M	1	4.9
2005	Visit 1	IFN-a	0.5	1.739	2.432	2.195	2.122		Y	Y	Y	1	30 M	4.9	4.9	4.9	4.9	1.58924	SIRNA	5	P	Placebo	M	1	4.9
2005	Visit 1	IFN-a	1	0.664	0.803	0.777	0.748		Y	Y	Y	1	1 H	4.9	4.9	4.9	4.9	1.58924	SIRNA	5	P	Placebo	M	1	4.9
2005	Visit 1	IFN-a	2	5.17	0.951	1.056	2.39233		Y	Y	Y	1	2 H	4.9	4.9	4.9	4.9	1.58924	SIRNA	5	P	Placebo	M	1	4.9
2005	Visit 1	IFN-a	3	0.498	0.376	0.307	0.393667		Y	Y	Y	1	3 H	4.9	4.9	4.9	4.9	1.58924	SIRNA	5	P	Placebo	M	1	4.9
2005	Visit 1	IFN-a	4	1.004	1.179	0.812	0.998333		Y	Y	Y	1	4 H	4.9	4.9	4.9	4.9	1.58924	SIRNA	5	P	Placebo	M	1	4.9
2005	Visit 1	IFN-a	5	3.549	0.637	0.847	1.67767		Y	Y	Y	1	5 H	4.9	4.9	4.9	4.9	1.58924	SIRNA	5	P	Placebo	M	1	4.9
2005	Visit 1	IFN-a	6	1.284	1.152	0.89	1.10867		Y	Y	Y	1	6 H	4.9	4.9	4.9	4.9	1.58924	SIRNA	5	P	Placebo	M	1	4.9
2005	Visit 1	IFN-a	7	0.882	0.934	0.899	0.905		Y	Y	Y	1	7 H	4.9	4.9	4.9	4.9	1.58924	SIRNA	5	P	Placebo	M	1	4.9
2005	Visit 1	IFN-a	8	1.993	1.792	2.116	1.967		Y	Y	Y	1	8 H	4.9	4.9	4.9	4.9	1.58924	SIRNA	5	P	Placebo	M	1	4.9
2005	Visit 1	IFN-a	9	2.485	2.704	2.037	2.40867		Y	Y	Y	1	9 H	4.9	4.9	4.9	4.9	1.58924	SIRNA	5	P	Placebo	M	1	4.9
2005	Visit 1	IFN-a	10	9.449	14.612	6.291	10.1173		Y	N	Y	1	10 H	4.9	14.612	4.9	8.13733	2.09646	SIRNA	5	P	Placebo	M	1	4.9
2005	Visit 1	IFN-a	24	3.998	6.53	4.412	4.98		Y	Y	Y	1	24 H	4.9	4.9	4.9	4.9	1.58924	SIRNA	5	P	Placebo	M	1	4.9
2007	Visit 1	IFN-a	-0.5	14.144	4.158	5.881	8.061		N	Y	Y	1	-30 M	14.144	4.9	4.9	7.98133	2.07711	SIRNA	7	A	1ug LPS	M	2	7.98133
2007	Visit 1	IFN-a	0.5	7.859	3.011	5.992	5.62067		Y	Y	Y	1	30 M	4.9	4.9	4.9	4.9	1.58924	SIRNA	7	A	1ug LPS	M	2	7.98133
2007	Visit 1	IFN-a	1	2.427	2.518	1.835	2.26		Y	Y	Y	1	1 H	4.9	4.9	4.9	4.9	1.58924	SIRNA	7	A	1ug LPS	M	2	7.98133
2007	Visit 1	IFN-a	2	7.152	2.991	2.81	4.31767		Y	Y	Y	1	2 H	4.9	4.9	4.9	4.9	1.58924	SIRNA	7	A	1ug LPS	M	2	7.98133
2007	Visit 1	IFN-a	3	3.484	2.86	2.367	2.90367		Y	Y	Y	1	3 H	4.9	4.9	4.9	4.9	1.58924	SIRNA	7	A	1ug LPS	M	2	7.98133
2007	Visit 1	IFN-a	4	9.858	7.192	5.649	7.56633		N	Y	Y	1	4 H	9.858	4.9	4.9	6.55267	1.87987	SIRNA	7	A	1ug LPS	M	2	7.98133
2007	Visit 1	IFN-a	5	3.755	2.156	2.789	2.9		Y	Y	Y	1	5 H	4.9	4.9	4.9	4.9	1.58924	SIRNA	7	A	1ug LPS	M	2	7.98133
2007	Visit 1	IFN-a	6	3.041	3.111	3.625	3.259		Y	Y	Y	1	6 H	4.9	4.9	4.9	4.9	1.58924	SIRNA	7	A	1ug LPS	M	2	7.98133
2007	Visit 1	IFN-a	7	2.81	1.975	2.327	2.37067		Y	Y	Y	1	7 H	4.9	4.9	4.9	4.9	1.58924	SIRNA	7	A	1ug LPS	M	2	7.98133
2007	Visit 1	IFN-a	8	3.554	4.904	3.846	4.10133		Y	Y	Y	1	8 H	4.9	4.9	4.9	4.9	1.58924	SIRNA	7	A	1ug LPS	M	2	7.98133
2007	Visit 1	IFN-a	9	3.564	3.142	2.598	3.10133		Y	Y	Y	1	9 H	4.9	4.9	4.9	4.9	1.58924	SIRNA	7	A	1ug LPS	M	2	7.98133
2007	Visit 1	IFN-a	10	3.665	2.216	2.498	2.793		Y	Y	Y	1	10 H	4.9	4.9	4.9	4.9	1.58924	SIRNA	7	A	1ug LPS	M	2	7.98133
2007	Visit 1	IFN-a	24	29.249	23.231	21.882	24.7873		N	N	N	1	24 H	29.249	23.231	21.882	24.7873	3.21033	SIRNA	7	A	1ug LPS	M	2	7.98133
2008	Visit 1	IFN-a	-0.5	3.577	0.427	0.47	1.49133		Y	Y	Y	1	-30 M	4.9	4.9	4.9	4.9	1.58924	SIRNA	8	P	Placebo	M	1	4.9
2008	Visit 1	IFN-a	0.5	1.646	1.682	1.815	1.71433		Y	Y	Y	1	30 M	4.9	4.9	4.9	4.9	1.58924	SIRNA	8	P	Placebo	M	1	4.9
2008	Visit 1	IFN-a	1	1.064	0.6	0.539	0.734333		Y	Y	Y	1	1 H	4.9	4.9	4.9	4.9	1.58924	SIRNA	8	P	Placebo	M	1	4.9
2008	Visit 1	IFN-a	2	8.885	7.714	8.455	8.35133		Y	Y	Y	1	2 H	4.9	4.9	4.9	4.9	1.58924	SIRNA	8	P	Placebo	M	1	4.9
2008	Visit 1	IFN-a	3	27.114	23.933	25.354	25.467		N	N	N	1	3 H	27.114	23.933	25.354	25.467	3.23738	SIRNA	8	P	Placebo	M	1	4.9
2008	Visit 1	IFN-a	4	1.248	1.151	0.323	0.907333		Y	Y	Y	1	4 H	4.9	4.9	4.9	4.9	1.58924	SIRNA	8	P	Placebo	M	1	4.9
2008	Visit 1	IFN-a	5	3.973	1.469	2.465	2.63567		Y	Y	Y	1	5 H	4.9	4.9	4.9	4.9	1.58924	SIRNA	8	P	Placebo	M	1	4.9
2008	Visit 1	IFN-a	6	0.678	0.11	0.246	0.344667		Y	Y	Y	1	6 H	4.9	4.9	4.9	4.9	1.58924	SIRNA	8	P	Placebo	M	1	4.9
2008	Visit 1	IFN-a	7	0.643	0.358	0.085	0.362		Y	Y	Y	1	7 H	4.9	4.9	4.9	4.9	1.58924	SIRNA	8	P	Placebo	M	1	4.9
2008	Visit 1	IFN-a	8	512.839	0.748	1.213	171.6		N	Y	Y	1	8 H	512.839	4.9	4.9	174.213	5.16028	SIRNA	8	P	Placebo	M	1	4.9
2008	Visit 1	IFN-a	9	23.877	27.855	25.803	25.845		N	N	N	1	9 H	23.877	27.855	25.803	25.845	3.25212	SIRNA	8	P	Placebo	M	1	4.9
2008	Visit 1	IFN-a	10	7.925	7.441	10.509	8.625		Y	Y	N	1	10 H	4.9	4.9	10.509	6.76967	1.91245	SIRNA	8	P	Placebo	M	1	4.9
2008	Visit 1	IFN-a	24	20.126	20.723	18.573	19.8073		N	N	N	1	24 H	20.126	20.723	18.573	19.8073	2.98605	SIRNA	8	P	Placebo	M	1	4.9
2009	Visit 1	IFN-a	-0.5	4.243	1.846	1.59	2.55967		Y	Y	Y	1	-30 M	4.9	4.9	4.9	4.9	1.58924	SIRNA	9	D	100ug LPS	M	5	4.9
2009	Visit 1	IFN-a	0.5	2.258	1.284	1.806	1.78267		Y	Y	Y	1	30 M	4.9	4.9	4.9	4.9	1.58924	SIRNA	9	D	100ug LPS	M	5	4.9
2009	Visit 1	IFN-a	1	0.909	0.83	0.859	0.866		Y	Y	Y	1	1 H	4.9	4.9	4.9	4.9	1.58924	SIRNA	9	D	100ug LPS	M	5	4.9
2009	Visit 1	IFN-a	2	5.46	1.61	3.101	3.39033		Y	Y	Y	1	2 H	4.9	4.9	4.9	4.9	1.58924	SIRNA	9	D	100ug LPS	M	5	4.9
2009	Visit 1	IFN-a	3	7.47	6.412	5.946	6.60933		Y	Y	Y	1	3 H	4.9	4.9	4.9	4.9	1.58924	SIRNA	9	D	100ug LPS	M	5	4.9
2009	Visit 1	IFN-a	4	9.533	8.478	7.305	8.43867		Y	Y	Y	1	4 H	4.9	4.9	4.9	4.9	1.58924	SIRNA	9	D	100ug LPS	M	5	4.9
2009	Visit 1	IFN-a	5	6.539	4.837	7.15	6.17533		Y	Y	Y	1	5 H	4.9	4.9	4.9	4.9	1.58924	SIRNA	9	D	100ug LPS	M	5	4.9
2009	Visit 1	IFN-a	6	1.255	1.324	1.255	1.278		Y	Y	Y	1	6 H	4.9	4.9	4.9	4.9	1.58924	SIRNA	9	D	100ug LPS	M	5	4.9
2009	Visit 1	IFN-a	7	3.208	3.179	2.454	2.947		Y	Y	Y	1	7 H	4.9	4.9	4.9	4.9	1.58924	SIRNA	9	D	100ug LPS	M	5	4.9
2009	Visit 1	IFN-a	8	14.08	10.77	12.528	12.4593		N	N	N	1	8 H	14.08	10.77	12.528	12.4593	2.52247	SIRNA	9	D	100ug LPS	M	5	4.9
2009	Visit 1	IFN-a	9	22.505	29.084	31.344	27.6443		N	N	N	1	9 H	22.505	29.084	31.344	27.6443	3.31942	SIRNA	9	D	100ug LPS	M	5	4.9
2009	Visit 1	IFN-a	10	5.762	8.914	4.72	6.46533		Y	Y	Y	1	10 H	4.9	4.9	4.9	4.9	1.58924	SIRNA	9	D	100ug LPS	M	5	4.9
2009	Visit 1	IFN-a	24	30.99	24.875	24.521	26.7953		N	N	N	1	24 H	30.99	24.875	24.521	26.7953	3.28823	SIRNA	9	D	100ug LPS	M	5	4.9
2010	Visit 1	IFN-a	-0.5	6.129	1.978	3.707	3.938		Y	Y	Y	1	-30 M	4.9	4.9	4.9	4.9	1.58924	SIRNA	10	C	30ug LPS	M	4	4.9
2010	Visit 1	IFN-a	0.5	7.222	6.001	5.223	6.14867		Y	Y	Y	1	30 M	4.9	4.9	4.9	4.9	1.58924	SIRNA	10	C	30ug LPS	M	4	4.9
2010	Visit 1	IFN-a	1	5.702	4.638	5.991	5.44367		Y	Y	Y	1	1 H	4.9	4.9	4.9	4.9	1.58924	SIRNA	10	C	30ug LPS	M	4	4.9
2010	Visit 1	IFN-a	2	4.553	1.533	2.061	2.71567		Y	Y	Y	1	2 H	4.9	4.9	4.9	4.9	1.58924	SIRNA	10	C	30ug LPS	M	4	4.9
2010	Visit 1	IFN-a	3	12.52	11.357	12.792	12.223		N	N	N	1	3 H	12.52	11.357	12.792	12.223	2.50332	SIRNA	10	C	30ug LPS	M	4	4.9
2010	Visit 1	IFN-a	4	8.782	8.157	10.533	9.15733		Y	Y	N	1	4 H	4.9	4.9	10.533	6.77767	1.91363	SIRNA	10	C	30ug LPS	M	4	4.9
2010	Visit 1	IFN-a	5	12.444	11.118	16.365	13.309		N	N	N	1	5 H	12.444	11.118	16.365	13.309	2.58844	SIRNA	10	C	30ug LPS	M	4	4.9
2010	Visit 1	IFN-a	6	10.425	7.351	11.173	9.64967		N	Y	N	1	6 H	10.425	4.9	11.173	8.83267	2.17846	SIRNA	10	C	30ug LPS	M	4	4.9
2010	Visit 1	IFN-a	7	14.079	21.479	16.343	17.3003		N	N	N	1	7 H	14.079	21.479	16.343	17.3003	2.85073	SIRNA	10	C	30ug LPS	M	4	4.9
2010	Visit 1	IFN-a	8	29.113	46.176	39.366	38.2183		N	N	N	1	8 H	29.113	46.176	39.366	38.2183	3.64332	SIRNA	10	C	30ug LPS	M	4	4.9
2010	Visit 1	IFN-a	9	27.968	50.696	43.756	40.8067		N	N	N	1	9 H	27.968	50.696	43.756	40.8067	3.70885	SIRNA	10	C	30ug LPS	M	4	4.9
2010	Visit 1	IFN-a	10	11.194	12.542	4.013	9.24967		N	N	Y	1	10 H	11.194	12.542	4.9	9.54533	2.25605	SIRNA	10	C	30ug LPS	M	4	4.9
2010	Visit 1	IFN-a	24	18.527	24.817	25.66	23.0013		N	N	N	1	24 H	18.527	24.817	25.66	23.0013	3.13555	SIRNA	10	C	30ug LPS	M	4	4.9
2011	Visit 1	IFN-a	-0.5	0	0	3.238	1.07933		Y	Y	Y	1	-30 M	4.9	4.9	4.9	4.9	1.58924	SIRNA	11	C	30ug LPS	M	4	4.9
2011	Visit 1	IFN-a	0.5	0	0	0	0		Y	Y	Y	1	30 M	4.9	4.9	4.9	4.9	1.58924	SIRNA	11	C	30ug LPS	M	4	4.9
2011	Visit 1	IFN-a	1	0	0	0	0		Y	Y	Y	1	1 H	4.9	4.9	4.9	4.9	1.58924	SIRNA	11	C	30ug LPS	M	4	4.9
2011	Visit 1	IFN-a	2	0	0	3.77	1.25667		Y	Y	Y	1	2 H	4.9	4.9	4.9	4.9	1.58924	SIRNA	11	C	30ug LPS	M	4	4.9
2011	Visit 1	IFN-a	3	0	0	0	0		Y	Y	Y	1	3 H	4.9	4.9	4.9	4.9	1.58924	SIRNA	11	C	30ug LPS	M	4	4.9
2011	Visit 1	IFN-a	4	0	0	0	0		Y	Y	Y	1	4 H	4.9	4.9	4.9	4.9	1.58924	SIRNA	11	C	30ug LPS	M	4	4.9
2011	Visit 1	IFN-a	5	0.245	0	3.717	1.32067		Y	Y	Y	1	5 H	4.9	4.9	4.9	4.9	1.58924	SIRNA	11	C	30ug LPS	M	4	4.9
2011	Visit 1	IFN-a	6	0	0	0	0		Y	Y	Y	1	6 H	4.9	4.9	4.9	4.9	1.58924	SIRNA	11	C	30ug LPS	M	4	4.9
2011	Visit 1	IFN-a	7	0	0.278	0	0.0926667		Y	Y	Y	1	7 H	4.9	4.9	4.9	4.9	1.58924	SIRNA	11	C	30ug LPS	M	4	4.9
2011	Visit 1	IFN-a	8	0	0	1.127	0.375667		Y	Y	Y	1	8 H	4.9	4.9	4.9	4.9	1.58924	SIRNA	11	C	30ug LPS	M	4	4.9
2011	Visit 1	IFN-a	9	2.864	3.046	3.6	3.17		Y	Y	Y	1	9 H	4.9	4.9	4.9	4.9	1.58924	SIRNA	11	C	30ug LPS	M	4	4.9
2011	Visit 1	IFN-a	10	1.601	0.53	0	0.710333		Y	Y	Y	1	10 H	4.9	4.9	4.9	4.9	1.58924	SIRNA	11	C	30ug LPS	M	4	4.9
2011	Visit 1	IFN-a	24	0	0	0	0		Y	Y	Y	1	24 H	4.9	4.9	4.9	4.9	1.58924	SIRNA	11	C	30ug LPS	M	4	4.9
2012	Visit 1	IFN-a	-0.5	17.605	17.685	15.382	16.8907		N	N	N	1	-30 M	17.605	17.685	15.382	16.8907	2.82676	SIRNA	12	B	10ug LPS	M	3	16.8907
2012	Visit 1	IFN-a	0.5	10.123	8.296	11.303	9.90733		N	Y	N	1	30 M	10.123	4.9	11.303	8.77533	2.17194	SIRNA	12	B	10ug LPS	M	3	16.8907
2012	Visit 1	IFN-a	1	19.659	14.992	16.748	17.133		N	N	N	1	1 H	19.659	14.992	16.748	17.133	2.84101	SIRNA	12	B	10ug LPS	M	3	16.8907
2012	Visit 1	IFN-a	2	5.611	2.458	3.296	3.78833		Y	Y	Y	1	2 H	4.9	4.9	4.9	4.9	1.58924	SIRNA	12	B	10ug LPS	M	3	16.8907
2012	Visit 1	IFN-a	3	10.28	12.659	12.61	11.8497		N	N	N	1	3 H	10.28	12.659	12.61	11.8497	2.4723	SIRNA	12	B	10ug LPS	M	3	16.8907
2012	Visit 1	IFN-a	4	8.51	11.995	6.577	9.02733		Y	N	Y	1	4 H	4.9	11.995	4.9	7.265	1.98307	SIRNA	12	B	10ug LPS	M	3	16.8907
2012	Visit 1	IFN-a	5	14.651	9.349	9.193	11.0643		N	Y	Y	1	5 H	14.651	4.9	4.9	8.15033	2.09806	SIRNA	12	B	10ug LPS	M	3	16.8907
2012	Visit 1	IFN-a	6	11.867	4.88	11.58	9.44233		N	Y	N	1	6 H	11.867	4.9	11.58	9.449	2.24591	SIRNA	12	B	10ug LPS	M	3	16.8907
2012	Visit 1	IFN-a	7	7.608	6.529	6.481	6.87267		Y	Y	Y	1	7 H	4.9	4.9	4.9	4.9	1.58924	SIRNA	12	B	10ug LPS	M	3	16.8907
2012	Visit 1	IFN-a	8	6.644	7.502	6.596	6.914		Y	Y	Y	1	8 H	4.9	4.9	4.9	4.9	1.58924	SIRNA	12	B	10ug LPS	M	3	16.8907
2012	Visit 1	IFN-a	9	3.771	3.593	5.754	4.37267		Y	Y	Y	1	9 H	4.9	4.9	4.9	4.9	1.58924	SIRNA	12	B	10ug LPS	M	3	16.8907
2012	Visit 1	IFN-a	10	7.241	3.677	7.947	6.28833		Y	Y	Y	1	10 H	4.9	4.9	4.9	4.9	1.58924	SIRNA	12	B	10ug LPS	M	3	16.8907
2012	Visit 1	IFN-a	24	29.848	36.043	42.388	36.093		N	N	N	1	24 H	29.848	36.043	42.388	36.093	3.5861	SIRNA	12	B	10ug LPS	M	3	16.8907
2013	Visit 1	IFN-a	-0.5	6.888	4.592	4.204	5.228		Y	Y	Y	1	-30 M	4.9	4.9	4.9	4.9	1.58924	SIRNA	13	P	Placebo	M	1	4.9
2013	Visit 1	IFN-a	0.5	1.918	2.175	1.881	1.99133		Y	Y	Y	1	30 M	4.9	4.9	4.9	4.9	1.58924	SIRNA	13	P	Placebo	M	1	4.9
2013	Visit 1	IFN-a	1	2.958	4.777	3.797	3.844		Y	Y	Y	1	1 H	4.9	4.9	4.9	4.9	1.58924	SIRNA	13	P	Placebo	M	1	4.9
2013	Visit 1	IFN-a	2	7.714	3.4	3.603	4.90567		Y	Y	Y	1	2 H	4.9	4.9	4.9	4.9	1.58924	SIRNA	13	P	Placebo	M	1	4.9
2013	Visit 1	IFN-a	3	6.425	10.064	12.372	9.62033		Y	N	N	1	3 H	4.9	10.064	12.372	9.112	2.20959	SIRNA	13	P	Placebo	M	1	4.9
2013	Visit 1	IFN-a	4	9.525	11.953	10.26	10.5793		Y	N	N	1	4 H	4.9	11.953	10.26	9.03767	2.2014	SIRNA	13	P	Placebo	M	1	4.9
2013	Visit 1	IFN-a	5	7.445	6.202	6.591	6.746		Y	Y	Y	1	5 H	4.9	4.9	4.9	4.9	1.58924	SIRNA	13	P	Placebo	M	1	4.9
2013	Visit 1	IFN-a	6	5.36	7.732	7.909	7.00033		Y	Y	Y	1	6 H	4.9	4.9	4.9	4.9	1.58924	SIRNA	13	P	Placebo	M	1	4.9
2013	Visit 1	IFN-a	7	6.508	6.675	5.304	6.16233		Y	Y	Y	1	7 H	4.9	4.9	4.9	4.9	1.58924	SIRNA	13	P	Placebo	M	1	4.9
2013	Visit 1	IFN-a	8	9.73	15.029	16.326	13.695		Y	N	N	1	8 H	4.9	15.029	16.326	12.085	2.49197	SIRNA	13	P	Placebo	M	1	4.9
2013	Visit 1	IFN-a	9	14.628	9.795	15.915	13.446		N	Y	N	1	9 H	14.628	4.9	15.915	11.8143	2.46931	SIRNA	13	P	Placebo	M	1	4.9
2013	Visit 1	IFN-a	10	8.029	9.553	4.823	7.46833		Y	Y	Y	1	10 H	4.9	4.9	4.9	4.9	1.58924	SIRNA	13	P	Placebo	M	1	4.9
2013	Visit 1	IFN-a	24	16.344	18.38	11.888	15.5373		N	N	N	1	24 H	16.344	18.38	11.888	15.5373	2.74325	SIRNA	13	P	Placebo	M	1	4.9
2014	Visit 1	IFN-a	-0.5	19.338	26.496	14.518	20.1173		N	N	N	1	-30 M	19.338	26.496	14.518	20.1173	3.00158	SIRNA	14	A	1ug LPS	M	2	20.1173
2014	Visit 1	IFN-a	0.5	12.03	12.04	7.012	10.3607		N	N	Y	1	30 M	12.03	12.04	4.9	9.65667	2.26765	SIRNA	14	A	1ug LPS	M	2	20.1173
2014	Visit 1	IFN-a	1	10.307	9.768	11.289	10.4547		N	Y	N	1	1 H	10.307	4.9	11.289	8.832	2.17838	SIRNA	14	A	1ug LPS	M	2	20.1173
2014	Visit 1	IFN-a	2	9.105	5.871	5.89	6.95533		Y	Y	Y	1	2 H	4.9	4.9	4.9	4.9	1.58924	SIRNA	14	A	1ug LPS	M	2	20.1173
2014	Visit 1	IFN-a	3	7.309	7.904	5.785	6.99933		Y	Y	Y	1	3 H	4.9	4.9	4.9	4.9	1.58924	SIRNA	14	A	1ug LPS	M	2	20.1173
2014	Visit 1	IFN-a	4	7.549	12.31	7.52	9.12633		Y	N	Y	1	4 H	4.9	12.31	4.9	7.37	1.99742	SIRNA	14	A	1ug LPS	M	2	20.1173
2014	Visit 1	IFN-a	5	12.021	9.884	8.384	10.0963		N	N	Y	1	5 H	12.021	9.884	4.9	8.935	2.18998	SIRNA	14	A	1ug LPS	M	2	20.1173
2014	Visit 1	IFN-a	6	12.984	14.672	12.512	13.3893		N	N	N	1	6 H	12.984	14.672	12.512	13.3893	2.59446	SIRNA	14	A	1ug LPS	M	2	20.1173
2014	Visit 1	IFN-a	7	19.667	17.414	13.1	16.727		N	N	N	1	7 H	19.667	17.414	13.1	16.727	2.81702	SIRNA	14	A	1ug LPS	M	2	20.1173
2014	Visit 1	IFN-a	8	26.118	9.009	10.99	15.3723		N	Y	N	1	8 H	26.118	4.9	10.99	14.0027	2.63925	SIRNA	14	A	1ug LPS	M	2	20.1173
2014	Visit 1	IFN-a	9	9.518	13.833	11.886	11.7457		Y	N	N	1	9 H	4.9	13.833	11.886	10.2063	2.32301	SIRNA	14	A	1ug LPS	M	2	20.1173
2014	Visit 1	IFN-a	10	12.811	9.336	6.973	9.70667		N	Y	Y	1	10 H	12.811	4.9	4.9	7.537	2.01982	SIRNA	14	A	1ug LPS	M	2	20.1173
2014	Visit 1	IFN-a	24	15.849	24.227	20.673	20.2497		N	N	N	1	24 H	15.849	24.227	20.673	20.2497	3.00814	SIRNA	14	A	1ug LPS	M	2	20.1173
2015	Visit 1	IFN-a	-0.5	13.214	8.803	13.134	11.717		N	Y	N	1	-30 M	13.214	4.9	13.134	10.416	2.34334	SIRNA	15	D	100ug LPS	M	5	10.416
2015	Visit 1	IFN-a	0.5	13.72	14.601	9.04	12.4537		N	N	Y	1	30 M	13.72	14.601	4.9	11.0737	2.40457	SIRNA	15	D	100ug LPS	M	5	10.416
2015	Visit 1	IFN-a	1	7.415	7.912	7.738	7.68833		Y	Y	Y	1	1 H	4.9	4.9	4.9	4.9	1.58924	SIRNA	15	D	100ug LPS	M	5	10.416
2015	Visit 1	IFN-a	2	4.916	2.217	2.233	3.122		Y	Y	Y	1	2 H	4.9	4.9	4.9	4.9	1.58924	SIRNA	15	D	100ug LPS	M	5	10.416
2015	Visit 1	IFN-a	3	18.223	24.24	36.592	26.3517		N	N	N	1	3 H	18.223	24.24	36.592	26.3517	3.27153	SIRNA	15	D	100ug LPS	M	5	10.416
2015	Visit 1	IFN-a	4	1.692	1.502	1.767	1.65367		Y	Y	Y	1	4 H	4.9	4.9	4.9	4.9	1.58924	SIRNA	15	D	100ug LPS	M	5	10.416
2015	Visit 1	IFN-a	5	7.285	5.733	5.828	6.282		Y	Y	Y	1	5 H	4.9	4.9	4.9	4.9	1.58924	SIRNA	15	D	100ug LPS	M	5	10.416
2015	Visit 1	IFN-a	6	33.708	28.185	33.68	31.8577		N	N	N	1	6 H	33.708	28.185	33.68	31.8577	3.46128	SIRNA	15	D	100ug LPS	M	5	10.416
2015	Visit 1	IFN-a	7	4.282	4.453	3.413	4.04933		Y	Y	Y	1	7 H	4.9	4.9	4.9	4.9	1.58924	SIRNA	15	D	100ug LPS	M	5	10.416
2015	Visit 1	IFN-a	8	12.336	8.558	13.755	11.5497		N	Y	N	1	8 H	12.336	4.9	13.755	10.3303	2.33508	SIRNA	15	D	100ug LPS	M	5	10.416
2015	Visit 1	IFN-a	9	20.787	16.708	32.013	23.1693		N	N	N	1	9 H	20.787	16.708	32.013	23.1693	3.14283	SIRNA	15	D	100ug LPS	M	5	10.416
2015	Visit 1	IFN-a	10	7.581	14.717	6.226	9.508		Y	N	Y	1	10 H	4.9	14.717	4.9	8.17233	2.10075	SIRNA	15	D	100ug LPS	M	5	10.416
2015	Visit 1	IFN-a	24	7.05	11.646	19.409	12.7017		Y	N	N	1	24 H	4.9	11.646	19.409	11.985	2.48366	SIRNA	15	D	100ug LPS	M	5	10.416
3101	Visit 1	IFN-a	-0.5	38.928	24.899	30.452	31.4263		N	N	N	1	-30 M	38.928	24.899	30.452	31.4263	3.44765	SIRNA	101	C	30ug LPS	R	4	31.4263
3101	Visit 1	IFN-a	0.5	105.226	135.63	146.251	129.036		N	N	N	1	30 M	105.226	135.63	146.251	129.036	4.86009	SIRNA	101	C	30ug LPS	R	4	31.4263
3101	Visit 1	IFN-a	1	121.268	106.889	77.485	101.881		N	N	N	1	1 H	121.268	106.889	77.485	101.881	4.6238	SIRNA	101	C	30ug LPS	R	4	31.4263
3101	Visit 1	IFN-a	2	130.22	150.043	88.139	122.801		N	N	N	1	2 H	130.22	150.043	88.139	122.801	4.81056	SIRNA	101	C	30ug LPS	R	4	31.4263
3101	Visit 1	IFN-a	3	123.973	135.101	168.19	142.421		N	N	N	1	3 H	123.973	135.101	168.19	142.421	4.95879	SIRNA	101	C	30ug LPS	R	4	31.4263
3101	Visit 1	IFN-a	4	84.009	90.043	66.044	80.032		N	N	N	1	4 H	84.009	90.043	66.044	80.032	4.38243	SIRNA	101	C	30ug LPS	R	4	31.4263
3101	Visit 1	IFN-a	5	98.323	117.153	170.203	128.56		N	N	N	1	5 H	98.323	117.153	170.203	128.56	4.85639	SIRNA	101	C	30ug LPS	R	4	31.4263
3101	Visit 1	IFN-a	6	163.832	127.819	121.743	137.798		N	N	N	1	6 H	163.832	127.819	121.743	137.798	4.92579	SIRNA	101	C	30ug LPS	R	4	31.4263
3101	Visit 1	IFN-a	7	148.939	128.606	84.263	120.603		N	N	N	1	7 H	148.939	128.606	84.263	120.603	4.7925	SIRNA	101	C	30ug LPS	R	4	31.4263
3101	Visit 1	IFN-a	8	134.355	105.042	105.842	115.08		N	N	N	1	8 H	134.355	105.042	105.842	115.08	4.74562	SIRNA	101	C	30ug LPS	R	4	31.4263
3101	Visit 1	IFN-a	9	118.503	111.008	137.685	122.399		N	N	N	1	9 H	118.503	111.008	137.685	122.399	4.80728	SIRNA	101	C	30ug LPS	R	4	31.4263
3101	Visit 1	IFN-a	10	99.827	89.626	92.337	93.93		N	N	N	1	10 H	99.827	89.626	92.337	93.93	4.54255	SIRNA	101	C	30ug LPS	R	4	31.4263
3101	Visit 1	IFN-a	24	80.455	56.989	52.871	63.4383		N	N	N	1	24 H	80.455	56.989	52.871	63.4383	4.15007	SIRNA	101	C	30ug LPS	R	4	31.4263
3102	Visit 1	IFN-a	-0.5	105.71	75.266	86.711	89.229		N	N	N	1	-30 M	105.71	75.266	86.711	89.229	4.49121	SIRNA	102	D	100ug LPS	R	5	89.229
3102	Visit 1	IFN-a	0.5	35.875	41.784	47.896	41.8517		N	N	N	1	30 M	35.875	41.784	47.896	41.8517	3.73413	SIRNA	102	D	100ug LPS	R	5	89.229
3102	Visit 1	IFN-a	1	12.089	17.963	14.954	15.002		N	N	N	1	1 H	12.089	17.963	14.954	15.002	2.70818	SIRNA	102	D	100ug LPS	R	5	89.229
3102	Visit 1	IFN-a	2	25.758	23.579	32.008	27.115		N	N	N	1	2 H	25.758	23.579	32.008	27.115	3.30009	SIRNA	102	D	100ug LPS	R	5	89.229
3102	Visit 1	IFN-a	3	26.138	24.412	29.819	26.7897		N	N	N	1	3 H	26.138	24.412	29.819	26.7897	3.28802	SIRNA	102	D	100ug LPS	R	5	89.229
3102	Visit 1	IFN-a	4	14.088	10.317	10.013	11.4727		N	N	N	1	4 H	14.088	10.317	10.013	11.4727	2.43997	SIRNA	102	D	100ug LPS	R	5	89.229
3102	Visit 1	IFN-a	5	15.198	10.293	19.85	15.1137		N	N	N	1	5 H	15.198	10.293	19.85	15.1137	2.7156	SIRNA	102	D	100ug LPS	R	5	89.229
3102	Visit 1	IFN-a	6	20.399	15.108	18.951	18.1527		N	N	N	1	6 H	20.399	15.108	18.951	18.1527	2.89882	SIRNA	102	D	100ug LPS	R	5	89.229
3102	Visit 1	IFN-a	7	16.993	17.172	10.253	14.806		N	N	N	1	7 H	16.993	17.172	10.253	14.806	2.69503	SIRNA	102	D	100ug LPS	R	5	89.229
3102	Visit 1	IFN-a	8	20.374	14.024	18.069	17.489		N	N	N	1	8 H	20.374	14.024	18.069	17.489	2.86157	SIRNA	102	D	100ug LPS	R	5	89.229
3102	Visit 1	IFN-a	9	9.455	7.328	9.694	8.82567		Y	Y	Y	1	9 H	4.9	4.9	4.9	4.9	1.58924	SIRNA	102	D	100ug LPS	R	5	89.229
3102	Visit 1	IFN-a	10	17.579	16.944	12.87	15.7977		N	N	N	1	10 H	17.579	16.944	12.87	15.7977	2.75986	SIRNA	102	D	100ug LPS	R	5	89.229
3102	Visit 1	IFN-a	24	5.044	5.607	6.359	5.67		Y	Y	Y	1	24 H	4.9	4.9	4.9	4.9	1.58924	SIRNA	102	D	100ug LPS	R	5	89.229
2001	Visit 1	IL-10	-0.5	11.024	10.667	7.832	9.841		N	N	Y	1	-30 M	11.024	10.667	4.9	8.86367	2.18196	SIRNA	1	C	30ug LPS	M	4	8.86367
2001	Visit 1	IL-10	0.5	3.381	4.554	5.002	4.31233		Y	Y	Y	1	30 M	4.9	4.9	4.9	4.9	1.58924	SIRNA	1	C	30ug LPS	M	4	8.86367
2001	Visit 1	IL-10	1	2.526	2.477	5.333	3.44533		Y	Y	Y	1	1 H	4.9	4.9	4.9	4.9	1.58924	SIRNA	1	C	30ug LPS	M	4	8.86367
2001	Visit 1	IL-10	2	5.339	2.314	4.179	3.944		Y	Y	Y	1	2 H	4.9	4.9	4.9	4.9	1.58924	SIRNA	1	C	30ug LPS	M	4	8.86367
2001	Visit 1	IL-10	3	3.912	4.425	3.529	3.95533		Y	Y	Y	1	3 H	4.9	4.9	4.9	4.9	1.58924	SIRNA	1	C	30ug LPS	M	4	8.86367
2001	Visit 1	IL-10	4	3.112	4.089	2.926	3.37567		Y	Y	Y	1	4 H	4.9	4.9	4.9	4.9	1.58924	SIRNA	1	C	30ug LPS	M	4	8.86367
2001	Visit 1	IL-10	5	2.949	2.286	2.733	2.656		Y	Y	Y	1	5 H	4.9	4.9	4.9	4.9	1.58924	SIRNA	1	C	30ug LPS	M	4	8.86367
2001	Visit 1	IL-10	6	2.487	1.944	1.425	1.952		Y	Y	Y	1	6 H	4.9	4.9	4.9	4.9	1.58924	SIRNA	1	C	30ug LPS	M	4	8.86367
2001	Visit 1	IL-10	7	5.09	4.593	2.121	3.93467		Y	Y	Y	1	7 H	4.9	4.9	4.9	4.9	1.58924	SIRNA	1	C	30ug LPS	M	4	8.86367
2001	Visit 1	IL-10	8	4.567	3.086	4.396	4.01633		Y	Y	Y	1	8 H	4.9	4.9	4.9	4.9	1.58924	SIRNA	1	C	30ug LPS	M	4	8.86367
2001	Visit 1	IL-10	9	1.582	1.923	0.777	1.42733		Y	Y	Y	1	9 H	4.9	4.9	4.9	4.9	1.58924	SIRNA	1	C	30ug LPS	M	4	8.86367
2001	Visit 1	IL-10	10	2.661	3.086	0.638	2.12833		Y	Y	Y	1	10 H	4.9	4.9	4.9	4.9	1.58924	SIRNA	1	C	30ug LPS	M	4	8.86367
2001	Visit 1	IL-10	24	6.827	7.083	6.551	6.82033		Y	Y	Y	1	24 H	4.9	4.9	4.9	4.9	1.58924	SIRNA	1	C	30ug LPS	M	4	8.86367
2002	Visit 1	IL-10	-0.5	16.627	18.023	11.077	15.2423		N	N	N	1	-30 M	16.627	18.023	11.077	15.2423	2.72408	SIRNA	2	D	100ug LPS	M	5	15.2423
2002	Visit 1	IL-10	0.5	11.063	8.212	12.068	10.4477		N	Y	N	1	30 M	11.063	4.9	12.068	9.34367	2.2347	SIRNA	2	D	100ug LPS	M	5	15.2423
2002	Visit 1	IL-10	1	24.707	26.71	15.861	22.426		N	N	N	1	1 H	24.707	26.71	15.861	22.426	3.11022	SIRNA	2	D	100ug LPS	M	5	15.2423
2002	Visit 1	IL-10	2	20.778	14.137	19.228	18.0477		N	N	N	1	2 H	20.778	14.137	19.228	18.0477	2.89302	SIRNA	2	D	100ug LPS	M	5	15.2423
2002	Visit 1	IL-10	3	34.147	32.183	21.725	29.3517		N	N	N	1	3 H	34.147	32.183	21.725	29.3517	3.37935	SIRNA	2	D	100ug LPS	M	5	15.2423
2002	Visit 1	IL-10	4	58.381	44.258	32.065	44.9013		N	N	N	1	4 H	58.381	44.258	32.065	44.9013	3.80447	SIRNA	2	D	100ug LPS	M	5	15.2423
2002	Visit 1	IL-10	5	39.428	37.657	25.716	34.267		N	N	N	1	5 H	39.428	37.657	25.716	34.267	3.53418	SIRNA	2	D	100ug LPS	M	5	15.2423
2002	Visit 1	IL-10	6	33.119	34.41	50.142	39.2237		N	N	N	1	6 H	33.119	34.41	50.142	39.2237	3.66928	SIRNA	2	D	100ug LPS	M	5	15.2423
2002	Visit 1	IL-10	7	46.4	31.577	22.538	33.505		N	N	N	1	7 H	46.4	31.577	22.538	33.505	3.51169	SIRNA	2	D	100ug LPS	M	5	15.2423
2002	Visit 1	IL-10	8	50.663	41.485	28.154	40.1007		N	N	N	1	8 H	50.663	41.485	28.154	40.1007	3.69139	SIRNA	2	D	100ug LPS	M	5	15.2423
2002	Visit 1	IL-10	9	16.439	9.375	8.513	11.4423		N	Y	Y	1	9 H	16.439	4.9	4.9	8.74633	2.16863	SIRNA	2	D	100ug LPS	M	5	15.2423
2002	Visit 1	IL-10	10	31.049	27.28	11.973	23.434		N	N	N	1	10 H	31.049	27.28	11.973	23.434	3.15419	SIRNA	2	D	100ug LPS	M	5	15.2423
2002	Visit 1	IL-10	24	46.152	54.461	54.097	51.57		N	N	N	1	24 H	46.152	54.461	54.097	51.57	3.94294	SIRNA	2	D	100ug LPS	M	5	15.2423
2003	Visit 1	IL-10	-0.5	6.232	1.332	3.192	3.58533		Y	Y	Y	1	-30 M	4.9	4.9	4.9	4.9	1.58924	SIRNA	3	B	10ug LPS	M	3	4.9
2003	Visit 1	IL-10	0.5	1.79	2.313	2.833	2.312		Y	Y	Y	1	30 M	4.9	4.9	4.9	4.9	1.58924	SIRNA	3	B	10ug LPS	M	3	4.9
2003	Visit 1	IL-10	1	4.934	2.139	2.899	3.324		Y	Y	Y	1	1 H	4.9	4.9	4.9	4.9	1.58924	SIRNA	3	B	10ug LPS	M	3	4.9
2003	Visit 1	IL-10	2	5.695	2.393	2.726	3.60467		Y	Y	Y	1	2 H	4.9	4.9	4.9	4.9	1.58924	SIRNA	3	B	10ug LPS	M	3	4.9
2003	Visit 1	IL-10	3	4.487	3.695	4.513	4.23167		Y	Y	Y	1	3 H	4.9	4.9	4.9	4.9	1.58924	SIRNA	3	B	10ug LPS	M	3	4.9
2003	Visit 1	IL-10	4	7.406	6.193	8.239	7.27933		Y	Y	Y	1	4 H	4.9	4.9	4.9	4.9	1.58924	SIRNA	3	B	10ug LPS	M	3	4.9
2003	Visit 1	IL-10	5	19.09	19.103	18.656	18.9497		N	N	N	1	5 H	19.09	19.103	18.656	18.9497	2.94179	SIRNA	3	B	10ug LPS	M	3	4.9
2003	Visit 1	IL-10	6	15.652	14.267	24.432	18.117		N	N	N	1	6 H	15.652	14.267	24.432	18.117	2.89685	SIRNA	3	B	10ug LPS	M	3	4.9
2003	Visit 1	IL-10	7	2.38	1.938	1.696	2.00467		Y	Y	Y	1	7 H	4.9	4.9	4.9	4.9	1.58924	SIRNA	3	B	10ug LPS	M	3	4.9
2003	Visit 1	IL-10	8	4.513	5.708	4.025	4.74867		Y	Y	Y	1	8 H	4.9	4.9	4.9	4.9	1.58924	SIRNA	3	B	10ug LPS	M	3	4.9
2003	Visit 1	IL-10	9	1.602	1.844	2.992	2.146		Y	Y	Y	1	9 H	4.9	4.9	4.9	4.9	1.58924	SIRNA	3	B	10ug LPS	M	3	4.9
2003	Visit 1	IL-10	10	7.693	7.836	4.619	6.716		Y	Y	Y	1	10 H	4.9	4.9	4.9	4.9	1.58924	SIRNA	3	B	10ug LPS	M	3	4.9
2003	Visit 1	IL-10	24	20.849	20.619	13.805	18.4243		N	N	N	1	24 H	20.849	20.619	13.805	18.4243	2.91367	SIRNA	3	B	10ug LPS	M	3	4.9
2005	Visit 1	IL-10	-0.5	5.121	1.375	1.094	2.53		Y	Y	Y	1	-30 M	4.9	4.9	4.9	4.9	1.58924	SIRNA	5	P	Placebo	M	1	4.9
2005	Visit 1	IL-10	0.5	2.626	1.911	1.797	2.11133		Y	Y	Y	1	30 M	4.9	4.9	4.9	4.9	1.58924	SIRNA	5	P	Placebo	M	1	4.9
2005	Visit 1	IL-10	1	0.966	0.083	0.946	0.665		Y	Y	Y	1	1 H	4.9	4.9	4.9	4.9	1.58924	SIRNA	5	P	Placebo	M	1	4.9
2005	Visit 1	IL-10	2	5.373	0.995	1.346	2.57133		Y	Y	Y	1	2 H	4.9	4.9	4.9	4.9	1.58924	SIRNA	5	P	Placebo	M	1	4.9
2005	Visit 1	IL-10	3	0.526	0.526	0.393	0.481667		Y	Y	Y	1	3 H	4.9	4.9	4.9	4.9	1.58924	SIRNA	5	P	Placebo	M	1	4.9
2005	Visit 1	IL-10	4	0.867	0.798	0.182	0.615667		Y	Y	Y	1	4 H	4.9	4.9	4.9	4.9	1.58924	SIRNA	5	P	Placebo	M	1	4.9
2005	Visit 1	IL-10	5	4.344	1.064	0.956	2.12133		Y	Y	Y	1	5 H	4.9	4.9	4.9	4.9	1.58924	SIRNA	5	P	Placebo	M	1	4.9
2005	Visit 1	IL-10	6	1.404	1.123	0.877	1.13467		Y	Y	Y	1	6 H	4.9	4.9	4.9	4.9	1.58924	SIRNA	5	P	Placebo	M	1	4.9
2005	Visit 1	IL-10	7	0.718	0.567	0.32	0.535		Y	Y	Y	1	7 H	4.9	4.9	4.9	4.9	1.58924	SIRNA	5	P	Placebo	M	1	4.9
2005	Visit 1	IL-10	8	2.729	3.238	2.859	2.942		Y	Y	Y	1	8 H	4.9	4.9	4.9	4.9	1.58924	SIRNA	5	P	Placebo	M	1	4.9
2005	Visit 1	IL-10	9	5.525	2.766	0.976	3.089		Y	Y	Y	1	9 H	4.9	4.9	4.9	4.9	1.58924	SIRNA	5	P	Placebo	M	1	4.9
2005	Visit 1	IL-10	10	5.731	19.927	1.635	9.09767		Y	N	Y	1	10 H	4.9	19.927	4.9	9.909	2.29344	SIRNA	5	P	Placebo	M	1	4.9
2005	Visit 1	IL-10	24	5.301	4.923	2.214	4.146		Y	Y	Y	1	24 H	4.9	4.9	4.9	4.9	1.58924	SIRNA	5	P	Placebo	M	1	4.9
2007	Visit 1	IL-10	-0.5	13.461	2.625	2.341	6.14233		N	Y	Y	1	-30 M	13.461	4.9	4.9	7.75367	2.04817	SIRNA	7	A	1ug LPS	M	2	7.75367
2007	Visit 1	IL-10	0.5	5.26	0.799	3.684	3.24767		Y	Y	Y	1	30 M	4.9	4.9	4.9	4.9	1.58924	SIRNA	7	A	1ug LPS	M	2	7.75367
2007	Visit 1	IL-10	1	1.343	1.55	0.491	1.128		Y	Y	Y	1	1 H	4.9	4.9	4.9	4.9	1.58924	SIRNA	7	A	1ug LPS	M	2	7.75367
2007	Visit 1	IL-10	2	7.657	1.614	3.447	4.23933		Y	Y	Y	1	2 H	4.9	4.9	4.9	4.9	1.58924	SIRNA	7	A	1ug LPS	M	2	7.75367
2007	Visit 1	IL-10	3	3.095	2.615	1.244	2.318		Y	Y	Y	1	3 H	4.9	4.9	4.9	4.9	1.58924	SIRNA	7	A	1ug LPS	M	2	7.75367
2007	Visit 1	IL-10	4	10.076	8.256	8.51	8.94733		N	Y	Y	1	4 H	10.076	4.9	4.9	6.62533	1.8909	SIRNA	7	A	1ug LPS	M	2	7.75367
2007	Visit 1	IL-10	5	3.375	0.686	1.321	1.794		Y	Y	Y	1	5 H	4.9	4.9	4.9	4.9	1.58924	SIRNA	7	A	1ug LPS	M	2	7.75367
2007	Visit 1	IL-10	6	2.887	3.354	5.22	3.82033		Y	Y	Y	1	6 H	4.9	4.9	4.9	4.9	1.58924	SIRNA	7	A	1ug LPS	M	2	7.75367
2007	Visit 1	IL-10	7	2.192	2.782	2.657	2.54367		Y	Y	Y	1	7 H	4.9	4.9	4.9	4.9	1.58924	SIRNA	7	A	1ug LPS	M	2	7.75367
2007	Visit 1	IL-10	8	5.089	2.897	2.341	3.44233		Y	Y	Y	1	8 H	4.9	4.9	4.9	4.9	1.58924	SIRNA	7	A	1ug LPS	M	2	7.75367
2007	Visit 1	IL-10	9	3.777	2.404	3.52	3.23367		Y	Y	Y	1	9 H	4.9	4.9	4.9	4.9	1.58924	SIRNA	7	A	1ug LPS	M	2	7.75367
2007	Visit 1	IL-10	10	2.415	1.733	2.887	2.345		Y	Y	Y	1	10 H	4.9	4.9	4.9	4.9	1.58924	SIRNA	7	A	1ug LPS	M	2	7.75367
2007	Visit 1	IL-10	24	22.523	27.124	22.606	24.0843		N	N	N	1	24 H	22.523	27.124	22.606	24.0843	3.18156	SIRNA	7	A	1ug LPS	M	2	7.75367
2008	Visit 1	IL-10	-0.5	3.554	0.961	0.424	1.64633		Y	Y	Y	1	-30 M	4.9	4.9	4.9	4.9	1.58924	SIRNA	8	P	Placebo	M	1	4.9
2008	Visit 1	IL-10	0.5	0.532	0.833	1.706	1.02367		Y	Y	Y	1	30 M	4.9	4.9	4.9	4.9	1.58924	SIRNA	8	P	Placebo	M	1	4.9
2008	Visit 1	IL-10	1	0.801	0.532	0.303	0.545333		Y	Y	Y	1	1 H	4.9	4.9	4.9	4.9	1.58924	SIRNA	8	P	Placebo	M	1	4.9
2008	Visit 1	IL-10	2	9.076	6.097	5.848	7.007		Y	Y	Y	1	2 H	4.9	4.9	4.9	4.9	1.58924	SIRNA	8	P	Placebo	M	1	4.9
2008	Visit 1	IL-10	3	19.035	12.314	17.594	16.3143		N	N	N	1	3 H	19.035	12.314	17.594	16.3143	2.79204	SIRNA	8	P	Placebo	M	1	4.9
2008	Visit 1	IL-10	4	1.024	1.33	0.236	0.863333		Y	Y	Y	1	4 H	4.9	4.9	4.9	4.9	1.58924	SIRNA	8	P	Placebo	M	1	4.9
2008	Visit 1	IL-10	5	4.424	0.865	2.523	2.604		Y	Y	Y	1	5 H	4.9	4.9	4.9	4.9	1.58924	SIRNA	8	P	Placebo	M	1	4.9
2008	Visit 1	IL-10	6	0.651	0.18	0.27	0.367		Y	Y	Y	1	6 H	4.9	4.9	4.9	4.9	1.58924	SIRNA	8	P	Placebo	M	1	4.9
2008	Visit 1	IL-10	7	2.183	0.019	0.192	0.798		Y	Y	Y	1	7 H	4.9	4.9	4.9	4.9	1.58924	SIRNA	8	P	Placebo	M	1	4.9
2008	Visit 1	IL-10	8	358.875	0.715	1.046	120.212		N	Y	Y	1	8 H	358.875	4.9	4.9	122.892	4.8113	SIRNA	8	P	Placebo	M	1	4.9
2008	Visit 1	IL-10	9	17.209	26.632	20.021	21.2873		N	N	N	1	9 H	17.209	26.632	20.021	21.2873	3.05811	SIRNA	8	P	Placebo	M	1	4.9
2008	Visit 1	IL-10	10	8.298	6.078	10.274	8.21667		Y	Y	N	1	10 H	4.9	4.9	10.274	6.69133	1.90081	SIRNA	8	P	Placebo	M	1	4.9
2008	Visit 1	IL-10	24	14.207	13.364	8.219	11.93		N	N	Y	1	24 H	14.207	13.364	4.9	10.8237	2.38174	SIRNA	8	P	Placebo	M	1	4.9
2009	Visit 1	IL-10	-0.5	4.008	1.263	1.661	2.31067		Y	Y	Y	1	-30 M	4.9	4.9	4.9	4.9	1.58924	SIRNA	9	D	100ug LPS	M	5	4.9
2009	Visit 1	IL-10	0.5	1.96	1.644	1.688	1.764		Y	Y	Y	1	30 M	4.9	4.9	4.9	4.9	1.58924	SIRNA	9	D	100ug LPS	M	5	4.9
2009	Visit 1	IL-10	1	0.967	1.111	1.138	1.072		Y	Y	Y	1	1 H	4.9	4.9	4.9	4.9	1.58924	SIRNA	9	D	100ug LPS	M	5	4.9
2009	Visit 1	IL-10	2	5.458	1.325	2.299	3.02733		Y	Y	Y	1	2 H	4.9	4.9	4.9	4.9	1.58924	SIRNA	9	D	100ug LPS	M	5	4.9
2009	Visit 1	IL-10	3	5.358	4.438	3.61	4.46867		Y	Y	Y	1	3 H	4.9	4.9	4.9	4.9	1.58924	SIRNA	9	D	100ug LPS	M	5	4.9
2009	Visit 1	IL-10	4	5.732	5.799	4.824	5.45167		Y	Y	Y	1	4 H	4.9	4.9	4.9	4.9	1.58924	SIRNA	9	D	100ug LPS	M	5	4.9
2009	Visit 1	IL-10	5	5.608	3.974	4.991	4.85767		Y	Y	Y	1	5 H	4.9	4.9	4.9	4.9	1.58924	SIRNA	9	D	100ug LPS	M	5	4.9
2009	Visit 1	IL-10	6	1.467	0.758	0.794	1.00633		Y	Y	Y	1	6 H	4.9	4.9	4.9	4.9	1.58924	SIRNA	9	D	100ug LPS	M	5	4.9
2009	Visit 1	IL-10	7	1.907	1.863	1.476	1.74867		Y	Y	Y	1	7 H	4.9	4.9	4.9	4.9	1.58924	SIRNA	9	D	100ug LPS	M	5	4.9
2009	Visit 1	IL-10	8	11.455	7.153	7.358	8.65533		N	Y	Y	1	8 H	11.455	4.9	4.9	7.085	1.95798	SIRNA	9	D	100ug LPS	M	5	4.9
2009	Visit 1	IL-10	9	16.479	15.736	16.439	16.218		N	N	N	1	9 H	16.479	15.736	16.439	16.218	2.78612	SIRNA	9	D	100ug LPS	M	5	4.9
2009	Visit 1	IL-10	10	5.989	5.857	3.082	4.976		Y	Y	Y	1	10 H	4.9	4.9	4.9	4.9	1.58924	SIRNA	9	D	100ug LPS	M	5	4.9
2009	Visit 1	IL-10	24	21.383	18.511	9.729	16.541		N	N	Y	1	24 H	21.383	18.511	4.9	14.9313	2.70346	SIRNA	9	D	100ug LPS	M	5	4.9
2010	Visit 1	IL-10	-0.5	6.36	3.2	2.995	4.185		Y	Y	Y	1	-30 M	4.9	4.9	4.9	4.9	1.58924	SIRNA	10	C	30ug LPS	M	4	4.9
2010	Visit 1	IL-10	0.5	5.977	6.277	7.68	6.64467		Y	Y	Y	1	30 M	4.9	4.9	4.9	4.9	1.58924	SIRNA	10	C	30ug LPS	M	4	4.9
2010	Visit 1	IL-10	1	5.726	3.542	4.963	4.74367		Y	Y	Y	1	1 H	4.9	4.9	4.9	4.9	1.58924	SIRNA	10	C	30ug LPS	M	4	4.9
2010	Visit 1	IL-10	2	4.533	1.837	2.392	2.92067		Y	Y	Y	1	2 H	4.9	4.9	4.9	4.9	1.58924	SIRNA	10	C	30ug LPS	M	4	4.9
2010	Visit 1	IL-10	3	14.424	11.08	8.934	11.4793		N	N	Y	1	3 H	14.424	11.08	4.9	10.1347	2.31596	SIRNA	10	C	30ug LPS	M	4	4.9
2010	Visit 1	IL-10	4	7.622	9.181	7.042	7.94833		Y	Y	Y	1	4 H	4.9	4.9	4.9	4.9	1.58924	SIRNA	10	C	30ug LPS	M	4	4.9
2010	Visit 1	IL-10	5	18.909	12.708	13.591	15.0693		N	N	N	1	5 H	18.909	12.708	13.591	15.0693	2.71266	SIRNA	10	C	30ug LPS	M	4	4.9
2010	Visit 1	IL-10	6	13.073	11.333	11.805	12.0703		N	N	N	1	6 H	13.073	11.333	11.805	12.0703	2.49075	SIRNA	10	C	30ug LPS	M	4	4.9
2010	Visit 1	IL-10	7	15.932	16.68	16.728	16.4467		N	N	N	1	7 H	15.932	16.68	16.728	16.4467	2.80012	SIRNA	10	C	30ug LPS	M	4	4.9
2010	Visit 1	IL-10	8	47.197	31.461	26.542	35.0667		N	N	N	1	8 H	47.197	31.461	26.542	35.0667	3.55725	SIRNA	10	C	30ug LPS	M	4	4.9
2010	Visit 1	IL-10	9	28.01	44.652	32.136	34.9327		N	N	N	1	9 H	28.01	44.652	32.136	34.9327	3.55342	SIRNA	10	C	30ug LPS	M	4	4.9
2010	Visit 1	IL-10	10	6.718	9.123	3.439	6.42667		Y	Y	Y	1	10 H	4.9	4.9	4.9	4.9	1.58924	SIRNA	10	C	30ug LPS	M	4	4.9
2010	Visit 1	IL-10	24	16.455	21.668	27.126	21.7497		N	N	N	1	24 H	16.455	21.668	27.126	21.7497	3.0796	SIRNA	10	C	30ug LPS	M	4	4.9
2011	Visit 1	IL-10	-0.5	1.094	0.32	5.719	2.37767		Y	Y	Y	1	-30 M	4.9	4.9	4.9	4.9	1.58924	SIRNA	11	C	30ug LPS	M	4	4.9
2011	Visit 1	IL-10	0.5	0	0	0	0		Y	Y	Y	1	30 M	4.9	4.9	4.9	4.9	1.58924	SIRNA	11	C	30ug LPS	M	4	4.9
2011	Visit 1	IL-10	1	0	0	0	0		Y	Y	Y	1	1 H	4.9	4.9	4.9	4.9	1.58924	SIRNA	11	C	30ug LPS	M	4	4.9
2011	Visit 1	IL-10	2	0	0	5.978	1.99267		Y	Y	Y	1	2 H	4.9	4.9	4.9	4.9	1.58924	SIRNA	11	C	30ug LPS	M	4	4.9
2011	Visit 1	IL-10	3	0	0	0	0		Y	Y	Y	1	3 H	4.9	4.9	4.9	4.9	1.58924	SIRNA	11	C	30ug LPS	M	4	4.9
2011	Visit 1	IL-10	4	0	0	0	0		Y	Y	Y	1	4 H	4.9	4.9	4.9	4.9	1.58924	SIRNA	11	C	30ug LPS	M	4	4.9
2011	Visit 1	IL-10	5	2.142	0.404	4.953	2.49967		Y	Y	Y	1	5 H	4.9	4.9	4.9	4.9	1.58924	SIRNA	11	C	30ug LPS	M	4	4.9
2011	Visit 1	IL-10	6	0	0	0	0		Y	Y	Y	1	6 H	4.9	4.9	4.9	4.9	1.58924	SIRNA	11	C	30ug LPS	M	4	4.9
2011	Visit 1	IL-10	7	0	0.453	0.304	0.252333		Y	Y	Y	1	7 H	4.9	4.9	4.9	4.9	1.58924	SIRNA	11	C	30ug LPS	M	4	4.9
2011	Visit 1	IL-10	8	0	0	2.384	0.794667		Y	Y	Y	1	8 H	4.9	4.9	4.9	4.9	1.58924	SIRNA	11	C	30ug LPS	M	4	4.9
2011	Visit 1	IL-10	9	4.385	3.341	3.311	3.679		Y	Y	Y	1	9 H	4.9	4.9	4.9	4.9	1.58924	SIRNA	11	C	30ug LPS	M	4	4.9
2011	Visit 1	IL-10	10	1.141	1.344	0.42	0.968333		Y	Y	Y	1	10 H	4.9	4.9	4.9	4.9	1.58924	SIRNA	11	C	30ug LPS	M	4	4.9
2011	Visit 1	IL-10	24	0	0	0	0		Y	Y	Y	1	24 H	4.9	4.9	4.9	4.9	1.58924	SIRNA	11	C	30ug LPS	M	4	4.9
2012	Visit 1	IL-10	-0.5	24.392	32.2	17.646	24.746		N	N	N	1	-30 M	24.392	32.2	17.646	24.746	3.20866	SIRNA	12	B	10ug LPS	M	3	24.746
2012	Visit 1	IL-10	0.5	15.222	14.09	11.653	13.655		N	N	N	1	30 M	15.222	14.09	11.653	13.655	2.61411	SIRNA	12	B	10ug LPS	M	3	24.746
2012	Visit 1	IL-10	1	19.923	15.146	21.688	18.919		N	N	N	1	1 H	19.923	15.146	21.688	18.919	2.94017	SIRNA	12	B	10ug LPS	M	3	24.746
2012	Visit 1	IL-10	2	8.325	6.086	6.22	6.877		Y	Y	Y	1	2 H	4.9	4.9	4.9	4.9	1.58924	SIRNA	12	B	10ug LPS	M	3	24.746
2012	Visit 1	IL-10	3	27.272	17.181	13.899	19.4507		N	N	N	1	3 H	27.272	17.181	13.899	19.4507	2.96788	SIRNA	12	B	10ug LPS	M	3	24.746
2012	Visit 1	IL-10	4	10.785	11.058	11.11	10.9843		N	N	N	1	4 H	10.785	11.058	11.11	10.9843	2.39647	SIRNA	12	B	10ug LPS	M	3	24.746
2012	Visit 1	IL-10	5	15.755	9.966	11.704	12.475		N	N	N	1	5 H	15.755	9.966	11.704	12.475	2.52373	SIRNA	12	B	10ug LPS	M	3	24.746
2012	Visit 1	IL-10	6	14.307	11.084	9.927	11.7727		N	N	N	1	6 H	14.307	11.084	9.927	11.7727	2.46578	SIRNA	12	B	10ug LPS	M	3	24.746
2012	Visit 1	IL-10	7	9.168	6.516	6.018	7.234		Y	Y	Y	1	7 H	4.9	4.9	4.9	4.9	1.58924	SIRNA	12	B	10ug LPS	M	3	24.746
2012	Visit 1	IL-10	8	14.523	9.456	12.31	12.0963		N	Y	N	1	8 H	14.523	4.9	12.31	10.5777	2.35874	SIRNA	12	B	10ug LPS	M	3	24.746
2012	Visit 1	IL-10	9	6.409	6.69	6.113	6.404		Y	Y	Y	1	9 H	4.9	4.9	4.9	4.9	1.58924	SIRNA	12	B	10ug LPS	M	3	24.746
2012	Visit 1	IL-10	10	10.824	10.122	3.244	8.06333		N	N	Y	1	10 H	10.824	10.122	4.9	8.61533	2.15354	SIRNA	12	B	10ug LPS	M	3	24.746
2012	Visit 1	IL-10	24	36.05	33.575	49.4	39.675		N	N	N	1	24 H	36.05	33.575	49.4	39.675	3.68072	SIRNA	12	B	10ug LPS	M	3	24.746
2013	Visit 1	IL-10	-0.5	18.37	8.769	8.169	11.7693		N	Y	Y	1	-30 M	18.37	4.9	4.9	9.39	2.23965	SIRNA	13	P	Placebo	M	1	9.39
2013	Visit 1	IL-10	0.5	5.438	4.5	4.748	4.89533		Y	Y	Y	1	30 M	4.9	4.9	4.9	4.9	1.58924	SIRNA	13	P	Placebo	M	1	9.39
2013	Visit 1	IL-10	1	5.813	4.93	6.073	5.60533		Y	Y	Y	1	1 H	4.9	4.9	4.9	4.9	1.58924	SIRNA	13	P	Placebo	M	1	9.39
2013	Visit 1	IL-10	2	12.447	7.231	9.757	9.81167		N	Y	Y	1	2 H	12.447	4.9	4.9	7.41567	2.00359	SIRNA	13	P	Placebo	M	1	9.39
2013	Visit 1	IL-10	3	15.829	14.108	16.864	15.6003		N	N	N	1	3 H	15.829	14.108	16.864	15.6003	2.74729	SIRNA	13	P	Placebo	M	1	9.39
2013	Visit 1	IL-10	4	13.287	13.028	9.679	11.998		N	N	Y	1	4 H	13.287	13.028	4.9	10.405	2.34229	SIRNA	13	P	Placebo	M	1	9.39
2013	Visit 1	IL-10	5	12.844	11.216	10.193	11.4177		N	N	N	1	5 H	12.844	11.216	10.193	11.4177	2.43516	SIRNA	13	P	Placebo	M	1	9.39
2013	Visit 1	IL-10	6	13.576	10.752	8.738	11.022		N	N	Y	1	6 H	13.576	10.752	4.9	9.74267	2.27651	SIRNA	13	P	Placebo	M	1	9.39
2013	Visit 1	IL-10	7	8.359	5.732	7.151	7.08067		Y	Y	Y	1	7 H	4.9	4.9	4.9	4.9	1.58924	SIRNA	13	P	Placebo	M	1	9.39
2013	Visit 1	IL-10	8	15.483	16.699	20.736	17.6393		N	N	N	1	8 H	15.483	16.699	20.736	17.6393	2.87013	SIRNA	13	P	Placebo	M	1	9.39
2013	Visit 1	IL-10	9	21.662	10.814	17.983	16.8197		N	N	N	1	9 H	21.662	10.814	17.983	16.8197	2.82255	SIRNA	13	P	Placebo	M	1	9.39
2013	Visit 1	IL-10	10	9.616	13.256	4.814	9.22867		Y	N	Y	1	10 H	4.9	13.256	4.9	7.68533	2.03931	SIRNA	13	P	Placebo	M	1	9.39
2013	Visit 1	IL-10	24	31.298	18.8	19.467	23.1883		N	N	N	1	24 H	31.298	18.8	19.467	23.1883	3.14365	SIRNA	13	P	Placebo	M	1	9.39
2014	Visit 1	IL-10	-0.5	32.858	25.805	27.981	28.8813		N	N	N	1	-30 M	32.858	25.805	27.981	28.8813	3.3632	SIRNA	14	A	1ug LPS	M	2	28.8813
2014	Visit 1	IL-10	0.5	25.759	22.227	14.265	20.7503		N	N	N	1	30 M	25.759	22.227	14.265	20.7503	3.03256	SIRNA	14	A	1ug LPS	M	2	28.8813
2014	Visit 1	IL-10	1	24.379	10.559	13.263	16.067		N	N	N	1	1 H	24.379	10.559	13.263	16.067	2.77677	SIRNA	14	A	1ug LPS	M	2	28.8813
2014	Visit 1	IL-10	2	14.155	11.651	11.577	12.461		N	N	N	1	2 H	14.155	11.651	11.577	12.461	2.5226	SIRNA	14	A	1ug LPS	M	2	28.8813
2014	Visit 1	IL-10	3	10.87	13.875	8.653	11.1327		N	N	Y	1	3 H	10.87	13.875	4.9	9.88167	2.29068	SIRNA	14	A	1ug LPS	M	2	28.8813
2014	Visit 1	IL-10	4	17.109	21.602	13.997	17.5693		N	N	N	1	4 H	17.109	21.602	13.997	17.5693	2.86615	SIRNA	14	A	1ug LPS	M	2	28.8813
2014	Visit 1	IL-10	5	16.964	19.347	17.193	17.8347		N	N	N	1	5 H	16.964	19.347	17.193	17.8347	2.88114	SIRNA	14	A	1ug LPS	M	2	28.8813
2014	Visit 1	IL-10	6	20.536	23.968	18.356	20.9533		N	N	N	1	6 H	20.536	23.968	18.356	20.9533	3.0423	SIRNA	14	A	1ug LPS	M	2	28.8813
2014	Visit 1	IL-10	7	21.554	20.963	15.552	19.3563		N	N	N	1	7 H	21.554	20.963	15.552	19.3563	2.96302	SIRNA	14	A	1ug LPS	M	2	28.8813
2014	Visit 1	IL-10	8	23.499	22.605	17.553	21.219		N	N	N	1	8 H	23.499	22.605	17.553	21.219	3.0549	SIRNA	14	A	1ug LPS	M	2	28.8813
2014	Visit 1	IL-10	9	14.277	17.024	14.192	15.1643		N	N	N	1	9 H	14.277	17.024	14.192	15.1643	2.71895	SIRNA	14	A	1ug LPS	M	2	28.8813
2014	Visit 1	IL-10	10	13.177	16.892	6.831	12.3		N	N	Y	1	10 H	13.177	16.892	4.9	11.6563	2.45585	SIRNA	14	A	1ug LPS	M	2	28.8813
2014	Visit 1	IL-10	24	23.334	24.859	25.14	24.4443		N	N	N	1	24 H	23.334	24.859	25.14	24.4443	3.1964	SIRNA	14	A	1ug LPS	M	2	28.8813
2015	Visit 1	IL-10	-0.5	19.705	10.831	13.136	14.5573		N	N	N	1	-30 M	19.705	10.831	13.136	14.5573	2.67809	SIRNA	15	D	100ug LPS	M	5	14.5573
2015	Visit 1	IL-10	0.5	13.175	11.036	9.637	11.2827		N	N	Y	1	30 M	13.175	11.036	4.9	9.70367	2.2725	SIRNA	15	D	100ug LPS	M	5	14.5573
2015	Visit 1	IL-10	1	8.468	6.906	9.314	8.22933		Y	Y	Y	1	1 H	4.9	4.9	4.9	4.9	1.58924	SIRNA	15	D	100ug LPS	M	5	14.5573
2015	Visit 1	IL-10	2	6.17	3.085	3.177	4.144		Y	Y	Y	1	2 H	4.9	4.9	4.9	4.9	1.58924	SIRNA	15	D	100ug LPS	M	5	14.5573
2015	Visit 1	IL-10	3	19.141	29.53	27.146	25.2723		N	N	N	1	3 H	19.141	29.53	27.146	25.2723	3.22971	SIRNA	15	D	100ug LPS	M	5	14.5573
2015	Visit 1	IL-10	4	1.868	1.492	1.482	1.614		Y	Y	Y	1	4 H	4.9	4.9	4.9	4.9	1.58924	SIRNA	15	D	100ug LPS	M	5	14.5573
2015	Visit 1	IL-10	5	7.094	6.548	11.319	8.32033		Y	Y	N	1	5 H	4.9	4.9	11.319	7.03967	1.95156	SIRNA	15	D	100ug LPS	M	5	14.5573
2015	Visit 1	IL-10	6	33.061	29.05	20.421	27.5107		N	N	N	1	6 H	33.061	29.05	20.421	27.5107	3.31457	SIRNA	15	D	100ug LPS	M	5	14.5573
2015	Visit 1	IL-10	7	3.422	3.31	2.541	3.091		Y	Y	Y	1	7 H	4.9	4.9	4.9	4.9	1.58924	SIRNA	15	D	100ug LPS	M	5	14.5573
2015	Visit 1	IL-10	8	11.095	8.704	12.875	10.8913		N	Y	N	1	8 H	11.095	4.9	12.875	9.62333	2.26419	SIRNA	15	D	100ug LPS	M	5	14.5573
2015	Visit 1	IL-10	9	20.344	25.587	17.782	21.2377		N	N	N	1	9 H	20.344	25.587	17.782	21.2377	3.05578	SIRNA	15	D	100ug LPS	M	5	14.5573
2015	Visit 1	IL-10	10	9.078	10.186	4.314	7.85933		Y	N	Y	1	10 H	4.9	10.186	4.9	6.662	1.89642	SIRNA	15	D	100ug LPS	M	5	14.5573
2015	Visit 1	IL-10	24	13.233	14.211	11.777	13.0737		N	N	N	1	24 H	13.233	14.211	11.777	13.0737	2.5706	SIRNA	15	D	100ug LPS	M	5	14.5573
3101	Visit 1	IL-10	-0.5	55.776	42.332	44.197	47.435		N	N	N	1	-30 M	55.776	42.332	44.197	47.435	3.85936	SIRNA	101	C	30ug LPS	R	4	47.435
3101	Visit 1	IL-10	0.5	303.915	301.648	323.726	309.763		N	N	N	1	30 M	303.915	301.648	323.726	309.763	5.73581	SIRNA	101	C	30ug LPS	R	4	47.435
3101	Visit 1	IL-10	1	186.478	184.608	181.696	184.261		N	N	N	1	1 H	186.478	184.608	181.696	184.261	5.21635	SIRNA	101	C	30ug LPS	R	4	47.435
3101	Visit 1	IL-10	2	194.434	199.886	180.471	191.597		N	N	N	1	2 H	194.434	199.886	180.471	191.597	5.25539	SIRNA	101	C	30ug LPS	R	4	47.435
3101	Visit 1	IL-10	3	404.695	404.992	419.029	409.572		N	N	N	1	3 H	404.695	404.992	419.029	409.572	6.01511	SIRNA	101	C	30ug LPS	R	4	47.435
3101	Visit 1	IL-10	4	194.832	189.743	177.321	187.299		N	N	N	1	4 H	194.832	189.743	177.321	187.299	5.2327	SIRNA	101	C	30ug LPS	R	4	47.435
3101	Visit 1	IL-10	5	227.766	282.226	330.774	280.255		N	N	N	1	5 H	227.766	282.226	330.774	280.255	5.6357	SIRNA	101	C	30ug LPS	R	4	47.435
3101	Visit 1	IL-10	6	262.919	215.313	232.999	237.077		N	N	N	1	6 H	262.919	215.313	232.999	237.077	5.46838	SIRNA	101	C	30ug LPS	R	4	47.435
3101	Visit 1	IL-10	7	215.238	205.324	161.502	194.021		N	N	N	1	7 H	215.238	205.324	161.502	194.021	5.26797	SIRNA	101	C	30ug LPS	R	4	47.435
3101	Visit 1	IL-10	8	185.189	183.878	186.295	185.121		N	N	N	1	8 H	185.189	183.878	186.295	185.121	5.22101	SIRNA	101	C	30ug LPS	R	4	47.435
3101	Visit 1	IL-10	9	220.026	197.246	188.54	201.937		N	N	N	1	9 H	220.026	197.246	188.54	201.937	5.30796	SIRNA	101	C	30ug LPS	R	4	47.435
3101	Visit 1	IL-10	10	158.992	141.974	185.328	162.098		N	N	N	1	10 H	158.992	141.974	185.328	162.098	5.0882	SIRNA	101	C	30ug LPS	R	4	47.435
3101	Visit 1	IL-10	24	76.539	54.854	52.897	61.43		N	N	N	1	24 H	76.539	54.854	52.897	61.43	4.1179	SIRNA	101	C	30ug LPS	R	4	47.435
3102	Visit 1	IL-10	-0.5	117.722	87.933	79.596	95.0837		N	N	N	1	-30 M	117.722	87.933	79.596	95.0837	4.55476	SIRNA	102	D	100ug LPS	R	5	95.0837
3102	Visit 1	IL-10	0.5	35.645	43.062	64.315	47.674		N	N	N	1	30 M	35.645	43.062	64.315	47.674	3.86439	SIRNA	102	D	100ug LPS	R	5	95.0837
3102	Visit 1	IL-10	1	18.124	15.962	22.49	18.8587		N	N	N	1	1 H	18.124	15.962	22.49	18.8587	2.93697	SIRNA	102	D	100ug LPS	R	5	95.0837
3102	Visit 1	IL-10	2	40.877	27.15	24.211	30.746		N	N	N	1	2 H	40.877	27.15	24.211	30.746	3.42576	SIRNA	102	D	100ug LPS	R	5	95.0837
3102	Visit 1	IL-10	3	23.996	21.455	25.264	23.5717		N	N	N	1	3 H	23.996	21.455	25.264	23.5717	3.16005	SIRNA	102	D	100ug LPS	R	5	95.0837
3102	Visit 1	IL-10	4	21.908	10.969	13.911	15.596		N	N	N	1	4 H	21.908	10.969	13.911	15.596	2.74701	SIRNA	102	D	100ug LPS	R	5	95.0837
3102	Visit 1	IL-10	5	21.811	17.148	20.624	19.861		N	N	N	1	5 H	21.811	17.148	20.624	19.861	2.98876	SIRNA	102	D	100ug LPS	R	5	95.0837
3102	Visit 1	IL-10	6	23.728	19.576	14.075	19.1263		N	N	N	1	6 H	23.728	19.576	14.075	19.1263	2.95107	SIRNA	102	D	100ug LPS	R	5	95.0837
3102	Visit 1	IL-10	7	13.692	19.24	13.692	15.5413		N	N	N	1	7 H	13.692	19.24	13.692	15.5413	2.7435	SIRNA	102	D	100ug LPS	R	5	95.0837
3102	Visit 1	IL-10	8	50.083	31.028	30.9	37.337		N	N	N	1	8 H	50.083	31.028	30.9	37.337	3.61998	SIRNA	102	D	100ug LPS	R	5	95.0837
3102	Visit 1	IL-10	9	11.718	21.725	11.079	14.8407		N	N	N	1	9 H	11.718	21.725	11.079	14.8407	2.69737	SIRNA	102	D	100ug LPS	R	5	95.0837
3102	Visit 1	IL-10	10	16.811	20.268	11.333	16.1373		N	N	N	1	10 H	16.811	20.268	11.333	16.1373	2.78114	SIRNA	102	D	100ug LPS	R	5	95.0837
3102	Visit 1	IL-10	24	7.334	4.976	6.517	6.27567		Y	Y	Y	1	24 H	4.9	4.9	4.9	4.9	1.58924	SIRNA	102	D	100ug LPS	R	5	95.0837
2001	Visit 1	IL-12p7	-0.5	2.812	1.08	1.434	1.77533		Y	Y	Y	1	-30 M	4.9	4.9	4.9	4.9	1.58924	SIRNA	1	C	30ug LPS	M	4	4.9
2001	Visit 1	IL-12p7	0.5	0.496	0.092	0.291	0.293		Y	Y	Y	1	30 M	4.9	4.9	4.9	4.9	1.58924	SIRNA	1	C	30ug LPS	M	4	4.9
2001	Visit 1	IL-12p7	1	0.361	0.4	0.222	0.327667		Y	Y	Y	1	1 H	4.9	4.9	4.9	4.9	1.58924	SIRNA	1	C	30ug LPS	M	4	4.9
2001	Visit 1	IL-12p7	2	2.068	0.291	0.342	0.900333		Y	Y	Y	1	2 H	4.9	4.9	4.9	4.9	1.58924	SIRNA	1	C	30ug LPS	M	4	4.9
2001	Visit 1	IL-12p7	3	0.432	0.253	0.31	0.331667		Y	Y	Y	1	3 H	4.9	4.9	4.9	4.9	1.58924	SIRNA	1	C	30ug LPS	M	4	4.9
2001	Visit 1	IL-12p7	4	0.451	0.509	0.323	0.427667		Y	Y	Y	1	4 H	4.9	4.9	4.9	4.9	1.58924	SIRNA	1	C	30ug LPS	M	4	4.9
2001	Visit 1	IL-12p7	5	1.374	0.178	0.31	0.620667		Y	Y	Y	1	5 H	4.9	4.9	4.9	4.9	1.58924	SIRNA	1	C	30ug LPS	M	4	4.9
2001	Visit 1	IL-12p7	6	0.484	0.222	0.272	0.326		Y	Y	Y	1	6 H	4.9	4.9	4.9	4.9	1.58924	SIRNA	1	C	30ug LPS	M	4	4.9
2001	Visit 1	IL-12p7	7	0.607	0.548	1.676	0.943667		Y	Y	Y	1	7 H	4.9	4.9	4.9	4.9	1.58924	SIRNA	1	C	30ug LPS	M	4	4.9
2001	Visit 1	IL-12p7	8	0.659	0.285	0.098	0.347333		Y	Y	Y	1	8 H	4.9	4.9	4.9	4.9	1.58924	SIRNA	1	C	30ug LPS	M	4	4.9
2001	Visit 1	IL-12p7	9	0.153	0.008	0.159	0.106667		Y	Y	Y	1	9 H	4.9	4.9	4.9	4.9	1.58924	SIRNA	1	C	30ug LPS	M	4	4.9
2001	Visit 1	IL-12p7	10	0.542	1.1	0.594	0.745333		Y	Y	Y	1	10 H	4.9	4.9	4.9	4.9	1.58924	SIRNA	1	C	30ug LPS	M	4	4.9
2001	Visit 1	IL-12p7	24	0.406	0.542	0.438	0.462		Y	Y	Y	1	24 H	4.9	4.9	4.9	4.9	1.58924	SIRNA	1	C	30ug LPS	M	4	4.9
2002	Visit 1	IL-12p7	-0.5	30.447	28.566	26.155	28.3893		N	N	N	1	-30 M	30.447	28.566	26.155	28.3893	3.34601	SIRNA	2	D	100ug LPS	M	5	28.3893
2002	Visit 1	IL-12p7	0.5	27.293	30.617	23.448	27.1193		N	N	N	1	30 M	27.293	30.617	23.448	27.1193	3.30025	SIRNA	2	D	100ug LPS	M	5	28.3893
2002	Visit 1	IL-12p7	1	63.147	56.675	55.538	58.4533		N	N	N	1	1 H	63.147	56.675	55.538	58.4533	4.06823	SIRNA	2	D	100ug LPS	M	5	28.3893
2002	Visit 1	IL-12p7	2	83.375	86.038	77.831	82.4147		N	N	N	1	2 H	83.375	86.038	77.831	82.4147	4.41176	SIRNA	2	D	100ug LPS	M	5	28.3893
2002	Visit 1	IL-12p7	3	118.802	105.895	115.046	113.248		N	N	N	1	3 H	118.802	105.895	115.046	113.248	4.72958	SIRNA	2	D	100ug LPS	M	5	28.3893
2002	Visit 1	IL-12p7	4	259.165	246.646	208.687	238.166		N	N	N	1	4 H	259.165	246.646	208.687	238.166	5.47297	SIRNA	2	D	100ug LPS	M	5	28.3893
2002	Visit 1	IL-12p7	5	106.028	116.744	104.048	108.94		N	N	N	1	5 H	106.028	116.744	104.048	108.94	4.6908	SIRNA	2	D	100ug LPS	M	5	28.3893
2002	Visit 1	IL-12p7	6	192.484	180.7	176.511	183.232		N	N	N	1	6 H	192.484	180.7	176.511	183.232	5.21075	SIRNA	2	D	100ug LPS	M	5	28.3893
2002	Visit 1	IL-12p7	7	179.106	177.525	133.227	163.286		N	N	N	1	7 H	179.106	177.525	133.227	163.286	5.0955	SIRNA	2	D	100ug LPS	M	5	28.3893
2002	Visit 1	IL-12p7	8	152.199	159.962	161.786	157.982		N	N	N	1	8 H	152.199	159.962	161.786	157.982	5.06248	SIRNA	2	D	100ug LPS	M	5	28.3893
2002	Visit 1	IL-12p7	9	33.042	32.267	29.301	31.5367		N	N	N	1	9 H	33.042	32.267	29.301	31.5367	3.45115	SIRNA	2	D	100ug LPS	M	5	28.3893
2002	Visit 1	IL-12p7	10	174.419	163.287	159.246	165.651		N	N	N	1	10 H	174.419	163.287	159.246	165.651	5.10988	SIRNA	2	D	100ug LPS	M	5	28.3893
2002	Visit 1	IL-12p7	24	242.86	216.969	211.903	223.911		N	N	N	1	24 H	242.86	216.969	211.903	223.911	5.41125	SIRNA	2	D	100ug LPS	M	5	28.3893
2003	Visit 1	IL-12p7	-0.5	1.283	0.263	0.165	0.570333		Y	Y	Y	1	-30 M	4.9	4.9	4.9	4.9	1.58924	SIRNA	3	B	10ug LPS	M	3	4.9
2003	Visit 1	IL-12p7	0.5	0.285	0.428	0.345	0.352667		Y	Y	Y	1	30 M	4.9	4.9	4.9	4.9	1.58924	SIRNA	3	B	10ug LPS	M	3	4.9
2003	Visit 1	IL-12p7	1	0.149	0.339	0.219	0.235667		Y	Y	Y	1	1 H	4.9	4.9	4.9	4.9	1.58924	SIRNA	3	B	10ug LPS	M	3	4.9
2003	Visit 1	IL-12p7	2	1.18	0.127	0.361	0.556		Y	Y	Y	1	2 H	4.9	4.9	4.9	4.9	1.58924	SIRNA	3	B	10ug LPS	M	3	4.9
2003	Visit 1	IL-12p7	3	0.307	0.165	0.241	0.237667		Y	Y	Y	1	3 H	4.9	4.9	4.9	4.9	1.58924	SIRNA	3	B	10ug LPS	M	3	4.9
2003	Visit 1	IL-12p7	4	0.544	0.296	0.111	0.317		Y	Y	Y	1	4 H	4.9	4.9	4.9	4.9	1.58924	SIRNA	3	B	10ug LPS	M	3	4.9
2003	Visit 1	IL-12p7	5	1.05	0.274	0.55	0.624667		Y	Y	Y	1	5 H	4.9	4.9	4.9	4.9	1.58924	SIRNA	3	B	10ug LPS	M	3	4.9
2003	Visit 1	IL-12p7	6	0.378	0.268	0.181	0.275667		Y	Y	Y	1	6 H	4.9	4.9	4.9	4.9	1.58924	SIRNA	3	B	10ug LPS	M	3	4.9
2003	Visit 1	IL-12p7	7	0.323	0.16	0.09	0.191		Y	Y	Y	1	7 H	4.9	4.9	4.9	4.9	1.58924	SIRNA	3	B	10ug LPS	M	3	4.9
2003	Visit 1	IL-12p7	8	0.617	0.214	0.252	0.361		Y	Y	Y	1	8 H	4.9	4.9	4.9	4.9	1.58924	SIRNA	3	B	10ug LPS	M	3	4.9
2003	Visit 1	IL-12p7	9	0.334	0.133	0.122	0.196333		Y	Y	Y	1	9 H	4.9	4.9	4.9	4.9	1.58924	SIRNA	3	B	10ug LPS	M	3	4.9
2003	Visit 1	IL-12p7	10	30.834	0.372	0.274	10.4933		N	Y	Y	1	10 H	30.834	4.9	4.9	13.5447	2.60599	SIRNA	3	B	10ug LPS	M	3	4.9
2003	Visit 1	IL-12p7	24	0.383	0.296	0.154	0.277667		Y	Y	Y	1	24 H	4.9	4.9	4.9	4.9	1.58924	SIRNA	3	B	10ug LPS	M	3	4.9
2005	Visit 1	IL-12p7	-0.5	0.986	0.023	0	0.336333		Y	Y	Y	1	-30 M	4.9	4.9	4.9	4.9	1.58924	SIRNA	5	P	Placebo	M	1	4.9
2005	Visit 1	IL-12p7	0.5	0.027	0.062	0.038	0.0423333		Y	Y	Y	1	30 M	4.9	4.9	4.9	4.9	1.58924	SIRNA	5	P	Placebo	M	1	4.9
2005	Visit 1	IL-12p7	1	0.034	0.042	0	0.0253333		Y	Y	Y	1	1 H	4.9	4.9	4.9	4.9	1.58924	SIRNA	5	P	Placebo	M	1	4.9
2005	Visit 1	IL-12p7	2	1.02	0	0	0.34		Y	Y	Y	1	2 H	4.9	4.9	4.9	4.9	1.58924	SIRNA	5	P	Placebo	M	1	4.9
2005	Visit 1	IL-12p7	3	0.054	0	0.058	0.0373333		Y	Y	Y	1	3 H	4.9	4.9	4.9	4.9	1.58924	SIRNA	5	P	Placebo	M	1	4.9
2005	Visit 1	IL-12p7	4	0.038	0.042	0	0.0266667		Y	Y	Y	1	4 H	4.9	4.9	4.9	4.9	1.58924	SIRNA	5	P	Placebo	M	1	4.9
2005	Visit 1	IL-12p7	5	0.763	0.004	0	0.255667		Y	Y	Y	1	5 H	4.9	4.9	4.9	4.9	1.58924	SIRNA	5	P	Placebo	M	1	4.9
2005	Visit 1	IL-12p7	6	0	0.098	0	0.0326667		Y	Y	Y	1	6 H	4.9	4.9	4.9	4.9	1.58924	SIRNA	5	P	Placebo	M	1	4.9
2005	Visit 1	IL-12p7	7	0.034	0	0	0.0113333		Y	Y	Y	1	7 H	4.9	4.9	4.9	4.9	1.58924	SIRNA	5	P	Placebo	M	1	4.9
2005	Visit 1	IL-12p7	8	0.175	0.078	0.038	0.097		Y	Y	Y	1	8 H	4.9	4.9	4.9	4.9	1.58924	SIRNA	5	P	Placebo	M	1	4.9
2005	Visit 1	IL-12p7	9	0	0	0.058	0.0193333		Y	Y	Y	1	9 H	4.9	4.9	4.9	4.9	1.58924	SIRNA	5	P	Placebo	M	1	4.9
2005	Visit 1	IL-12p7	10	0.004	0	0	0.00133333		Y	Y	Y	1	10 H	4.9	4.9	4.9	4.9	1.58924	SIRNA	5	P	Placebo	M	1	4.9
2005	Visit 1	IL-12p7	24	0.019	0.042	0.011	0.024		Y	Y	Y	1	24 H	4.9	4.9	4.9	4.9	1.58924	SIRNA	5	P	Placebo	M	1	4.9
2007	Visit 1	IL-12p7	-0.5	1.407	0.568	0.488	0.821		Y	Y	Y	1	-30 M	4.9	4.9	4.9	4.9	1.58924	SIRNA	7	A	1ug LPS	M	2	4.9
2007	Visit 1	IL-12p7	0.5	0.09	0.115	0.335	0.18		Y	Y	Y	1	30 M	4.9	4.9	4.9	4.9	1.58924	SIRNA	7	A	1ug LPS	M	2	4.9
2007	Visit 1	IL-12p7	1	0.14	0.106	0	0.082		Y	Y	Y	1	1 H	4.9	4.9	4.9	4.9	1.58924	SIRNA	7	A	1ug LPS	M	2	4.9
2007	Visit 1	IL-12p7	2	1.284	0.326	0.166	0.592		Y	Y	Y	1	2 H	4.9	4.9	4.9	4.9	1.58924	SIRNA	7	A	1ug LPS	M	2	4.9
2007	Visit 1	IL-12p7	3	0.081	0.048	0.239	0.122667		Y	Y	Y	1	3 H	4.9	4.9	4.9	4.9	1.58924	SIRNA	7	A	1ug LPS	M	2	4.9
2007	Visit 1	IL-12p7	4	0.519	0.644	0.488	0.550333		Y	Y	Y	1	4 H	4.9	4.9	4.9	4.9	1.58924	SIRNA	7	A	1ug LPS	M	2	4.9
2007	Visit 1	IL-12p7	5	0.903	0.136	0.17	0.403		Y	Y	Y	1	5 H	4.9	4.9	4.9	4.9	1.58924	SIRNA	7	A	1ug LPS	M	2	4.9
2007	Visit 1	IL-12p7	6	0.205	0.162	0.153	0.173333		Y	Y	Y	1	6 H	4.9	4.9	4.9	4.9	1.58924	SIRNA	7	A	1ug LPS	M	2	4.9
2007	Visit 1	IL-12p7	7	0.004	0.123	0.106	0.0776667		Y	Y	Y	1	7 H	4.9	4.9	4.9	4.9	1.58924	SIRNA	7	A	1ug LPS	M	2	4.9
2007	Visit 1	IL-12p7	8	0.581	0.295	0.187	0.354333		Y	Y	Y	1	8 H	4.9	4.9	4.9	4.9	1.58924	SIRNA	7	A	1ug LPS	M	2	4.9
2007	Visit 1	IL-12p7	9	0.032	0.004	0	0.012		Y	Y	Y	1	9 H	4.9	4.9	4.9	4.9	1.58924	SIRNA	7	A	1ug LPS	M	2	4.9
2007	Visit 1	IL-12p7	10	0.209	0.077	0.004	0.0966667		Y	Y	Y	1	10 H	4.9	4.9	4.9	4.9	1.58924	SIRNA	7	A	1ug LPS	M	2	4.9
2007	Visit 1	IL-12p7	24	0.183	0.405	0.3	0.296		Y	Y	Y	1	24 H	4.9	4.9	4.9	4.9	1.58924	SIRNA	7	A	1ug LPS	M	2	4.9
2008	Visit 1	IL-12p7	-0.5	1.061	0	0	0.353667		Y	Y	Y	1	-30 M	4.9	4.9	4.9	4.9	1.58924	SIRNA	8	P	Placebo	M	1	4.9
2008	Visit 1	IL-12p7	0.5	0	0	0	0		Y	Y	Y	1	30 M	4.9	4.9	4.9	4.9	1.58924	SIRNA	8	P	Placebo	M	1	4.9
2008	Visit 1	IL-12p7	1	0	0	0	0		Y	Y	Y	1	1 H	4.9	4.9	4.9	4.9	1.58924	SIRNA	8	P	Placebo	M	1	4.9
2008	Visit 1	IL-12p7	2	0.997	0	0	0.332333		Y	Y	Y	1	2 H	4.9	4.9	4.9	4.9	1.58924	SIRNA	8	P	Placebo	M	1	4.9
2008	Visit 1	IL-12p7	3	0	0	0	0		Y	Y	Y	1	3 H	4.9	4.9	4.9	4.9	1.58924	SIRNA	8	P	Placebo	M	1	4.9
2008	Visit 1	IL-12p7	4	0	0	0	0		Y	Y	Y	1	4 H	4.9	4.9	4.9	4.9	1.58924	SIRNA	8	P	Placebo	M	1	4.9
2008	Visit 1	IL-12p7	5	0.741	0	0	0.247		Y	Y	Y	1	5 H	4.9	4.9	4.9	4.9	1.58924	SIRNA	8	P	Placebo	M	1	4.9
2008	Visit 1	IL-12p7	6	0	0	0	0		Y	Y	Y	1	6 H	4.9	4.9	4.9	4.9	1.58924	SIRNA	8	P	Placebo	M	1	4.9
2008	Visit 1	IL-12p7	7	0	0	0	0		Y	Y	Y	1	7 H	4.9	4.9	4.9	4.9	1.58924	SIRNA	8	P	Placebo	M	1	4.9
2008	Visit 1	IL-12p7	8	0.163	0	0	0.0543333		Y	Y	Y	1	8 H	4.9	4.9	4.9	4.9	1.58924	SIRNA	8	P	Placebo	M	1	4.9
2008	Visit 1	IL-12p7	9	0	0	0	0		Y	Y	Y	1	9 H	4.9	4.9	4.9	4.9	1.58924	SIRNA	8	P	Placebo	M	1	4.9
2008	Visit 1	IL-12p7	10	0	0	0	0		Y	Y	Y	1	10 H	4.9	4.9	4.9	4.9	1.58924	SIRNA	8	P	Placebo	M	1	4.9
2008	Visit 1	IL-12p7	24	0	0	0	0		Y	Y	Y	1	24 H	4.9	4.9	4.9	4.9	1.58924	SIRNA	8	P	Placebo	M	1	4.9
2009	Visit 1	IL-12p7	-0.5	0.579	0	0	0.193		Y	Y	Y	1	-30 M	4.9	4.9	4.9	4.9	1.58924	SIRNA	9	D	100ug LPS	M	5	4.9
2009	Visit 1	IL-12p7	0.5	0	0	0	0		Y	Y	Y	1	30 M	4.9	4.9	4.9	4.9	1.58924	SIRNA	9	D	100ug LPS	M	5	4.9
2009	Visit 1	IL-12p7	1	0	0	0	0		Y	Y	Y	1	1 H	4.9	4.9	4.9	4.9	1.58924	SIRNA	9	D	100ug LPS	M	5	4.9
2009	Visit 1	IL-12p7	2	0.616	0	0	0.205333		Y	Y	Y	1	2 H	4.9	4.9	4.9	4.9	1.58924	SIRNA	9	D	100ug LPS	M	5	4.9
2009	Visit 1	IL-12p7	3	0.166	0	0.02	0.062		Y	Y	Y	1	3 H	4.9	4.9	4.9	4.9	1.58924	SIRNA	9	D	100ug LPS	M	5	4.9
2009	Visit 1	IL-12p7	4	0	0	0	0		Y	Y	Y	1	4 H	4.9	4.9	4.9	4.9	1.58924	SIRNA	9	D	100ug LPS	M	5	4.9
2009	Visit 1	IL-12p7	5	0.48	0	0	0.16		Y	Y	Y	1	5 H	4.9	4.9	4.9	4.9	1.58924	SIRNA	9	D	100ug LPS	M	5	4.9
2009	Visit 1	IL-12p7	6	0	0	0	0		Y	Y	Y	1	6 H	4.9	4.9	4.9	4.9	1.58924	SIRNA	9	D	100ug LPS	M	5	4.9
2009	Visit 1	IL-12p7	7	0	0	0	0		Y	Y	Y	1	7 H	4.9	4.9	4.9	4.9	1.58924	SIRNA	9	D	100ug LPS	M	5	4.9
2009	Visit 1	IL-12p7	8	0.399	0.154	0.027	0.193333		Y	Y	Y	1	8 H	4.9	4.9	4.9	4.9	1.58924	SIRNA	9	D	100ug LPS	M	5	4.9
2009	Visit 1	IL-12p7	9	0.393	0	0	0.131	2 & 3 wells empty due to lack of sample	Y	Y	Y	1	9 H	4.9	4.9	4.9	4.9	1.58924	SIRNA	9	D	100ug LPS	M	5	4.9
2009	Visit 1	IL-12p7	10	0	0.002	0.006	0.00266667		Y	Y	Y	1	10 H	4.9	4.9	4.9	4.9	1.58924	SIRNA	9	D	100ug LPS	M	5	4.9
2009	Visit 1	IL-12p7	24	0.027	0.222	0.07	0.106333		Y	Y	Y	1	24 H	4.9	4.9	4.9	4.9	1.58924	SIRNA	9	D	100ug LPS	M	5	4.9
2010	Visit 1	IL-12p7	-0.5	1.071	0	0.063	0.378		Y	Y	Y	1	-30 M	4.9	4.9	4.9	4.9	1.58924	SIRNA	10	C	30ug LPS	M	4	4.9
2010	Visit 1	IL-12p7	0.5	0.048	0.059	0.087	0.0646667		Y	Y	Y	1	30 M	4.9	4.9	4.9	4.9	1.58924	SIRNA	10	C	30ug LPS	M	4	4.9
2010	Visit 1	IL-12p7	1	0	0.055	0.059	0.038		Y	Y	Y	1	1 H	4.9	4.9	4.9	4.9	1.58924	SIRNA	10	C	30ug LPS	M	4	4.9
2010	Visit 1	IL-12p7	2	1.101	0.115	0.139	0.451667		Y	Y	Y	1	2 H	4.9	4.9	4.9	4.9	1.58924	SIRNA	10	C	30ug LPS	M	4	4.9
2010	Visit 1	IL-12p7	3	0.079	0.044	0.155	0.0926667		Y	Y	Y	1	3 H	4.9	4.9	4.9	4.9	1.58924	SIRNA	10	C	30ug LPS	M	4	4.9
2010	Visit 1	IL-12p7	4	0.071	0.006	0	0.0256667		Y	Y	Y	1	4 H	4.9	4.9	4.9	4.9	1.58924	SIRNA	10	C	30ug LPS	M	4	4.9
2010	Visit 1	IL-12p7	5	0.864	0.123	0	0.329		Y	Y	Y	1	5 H	4.9	4.9	4.9	4.9	1.58924	SIRNA	10	C	30ug LPS	M	4	4.9
2010	Visit 1	IL-12p7	6	0.071	0.013	0.083	0.0556667		Y	Y	Y	1	6 H	4.9	4.9	4.9	4.9	1.58924	SIRNA	10	C	30ug LPS	M	4	4.9
2010	Visit 1	IL-12p7	7	0.003	0.052	0	0.0183333		Y	Y	Y	1	7 H	4.9	4.9	4.9	4.9	1.58924	SIRNA	10	C	30ug LPS	M	4	4.9
2010	Visit 1	IL-12p7	8	0.335	0.032	0.067	0.144667		Y	Y	Y	1	8 H	4.9	4.9	4.9	4.9	1.58924	SIRNA	10	C	30ug LPS	M	4	4.9
2010	Visit 1	IL-12p7	9	0.063	0.017	0	0.0266667		Y	Y	Y	1	9 H	4.9	4.9	4.9	4.9	1.58924	SIRNA	10	C	30ug LPS	M	4	4.9
2010	Visit 1	IL-12p7	10	0.071	0	0	0.0236667		Y	Y	Y	1	10 H	4.9	4.9	4.9	4.9	1.58924	SIRNA	10	C	30ug LPS	M	4	4.9
2010	Visit 1	IL-12p7	24	0.087	0	0	0.029		Y	Y	Y	1	24 H	4.9	4.9	4.9	4.9	1.58924	SIRNA	10	C	30ug LPS	M	4	4.9
2011	Visit 1	IL-12p7	-0.5	0.919	0.101	0	0.34		Y	Y	Y	1	-30 M	4.9	4.9	4.9	4.9	1.58924	SIRNA	11	C	30ug LPS	M	4	4.9
2011	Visit 1	IL-12p7	0.5	0	0	0.062	0.0206667		Y	Y	Y	1	30 M	4.9	4.9	4.9	4.9	1.58924	SIRNA	11	C	30ug LPS	M	4	4.9
2011	Visit 1	IL-12p7	1	0	0	0	0		Y	Y	Y	1	1 H	4.9	4.9	4.9	4.9	1.58924	SIRNA	11	C	30ug LPS	M	4	4.9
2011	Visit 1	IL-12p7	2	1.137	0.067	0.005	0.403		Y	Y	Y	1	2 H	4.9	4.9	4.9	4.9	1.58924	SIRNA	11	C	30ug LPS	M	4	4.9
2011	Visit 1	IL-12p7	3	0.087	0.087	0	0.058		Y	Y	Y	1	3 H	4.9	4.9	4.9	4.9	1.58924	SIRNA	11	C	30ug LPS	M	4	4.9
2011	Visit 1	IL-12p7	4	0	0	0	0		Y	Y	Y	1	4 H	4.9	4.9	4.9	4.9	1.58924	SIRNA	11	C	30ug LPS	M	4	4.9
2011	Visit 1	IL-12p7	5	0.914	0.038	0.062	0.338		Y	Y	Y	1	5 H	4.9	4.9	4.9	4.9	1.58924	SIRNA	11	C	30ug LPS	M	4	4.9
2011	Visit 1	IL-12p7	6	0.111	0.028	0	0.0463333		Y	Y	Y	1	6 H	4.9	4.9	4.9	4.9	1.58924	SIRNA	11	C	30ug LPS	M	4	4.9
2011	Visit 1	IL-12p7	7	0.057	0.028	0	0.0283333		Y	Y	Y	1	7 H	4.9	4.9	4.9	4.9	1.58924	SIRNA	11	C	30ug LPS	M	4	4.9
2011	Visit 1	IL-12p7	8	0.22	0	0.014	0.078		Y	Y	Y	1	8 H	4.9	4.9	4.9	4.9	1.58924	SIRNA	11	C	30ug LPS	M	4	4.9
2011	Visit 1	IL-12p7	9	0.028	0	0	0.00933333		Y	Y	Y	1	9 H	4.9	4.9	4.9	4.9	1.58924	SIRNA	11	C	30ug LPS	M	4	4.9
2011	Visit 1	IL-12p7	10	0	0	0	0		Y	Y	Y	1	10 H	4.9	4.9	4.9	4.9	1.58924	SIRNA	11	C	30ug LPS	M	4	4.9
2011	Visit 1	IL-12p7	24	0.038	0	0	0.0126667		Y	Y	Y	1	24 H	4.9	4.9	4.9	4.9	1.58924	SIRNA	11	C	30ug LPS	M	4	4.9
2012	Visit 1	IL-12p7	-0.5	1.253	0.144	0.089	0.495333		Y	Y	Y	1	-30 M	4.9	4.9	4.9	4.9	1.58924	SIRNA	12	B	10ug LPS	M	3	4.9
2012	Visit 1	IL-12p7	0.5	0.124	0.049	0.189	0.120667		Y	Y	Y	1	30 M	4.9	4.9	4.9	4.9	1.58924	SIRNA	12	B	10ug LPS	M	3	4.9
2012	Visit 1	IL-12p7	1	0.054	0.005	0.014	0.0243333		Y	Y	Y	1	1 H	4.9	4.9	4.9	4.9	1.58924	SIRNA	12	B	10ug LPS	M	3	4.9
2012	Visit 1	IL-12p7	2	1.099	0.049	0.079	0.409		Y	Y	Y	1	2 H	4.9	4.9	4.9	4.9	1.58924	SIRNA	12	B	10ug LPS	M	3	4.9
2012	Visit 1	IL-12p7	3	0.134	0.124	0.054	0.104		Y	Y	Y	1	3 H	4.9	4.9	4.9	4.9	1.58924	SIRNA	12	B	10ug LPS	M	3	4.9
2012	Visit 1	IL-12p7	4	0	0.104	0.079	0.061		Y	Y	Y	1	4 H	4.9	4.9	4.9	4.9	1.58924	SIRNA	12	B	10ug LPS	M	3	4.9
2012	Visit 1	IL-12p7	5	1.037	0.034	0.054	0.375		Y	Y	Y	1	5 H	4.9	4.9	4.9	4.9	1.58924	SIRNA	12	B	10ug LPS	M	3	4.9
2012	Visit 1	IL-12p7	6	0.029	0.059	0.059	0.049		Y	Y	Y	1	6 H	4.9	4.9	4.9	4.9	1.58924	SIRNA	12	B	10ug LPS	M	3	4.9
2012	Visit 1	IL-12p7	7	0.024	0.039	0.069	0.044		Y	Y	Y	1	7 H	4.9	4.9	4.9	4.9	1.58924	SIRNA	12	B	10ug LPS	M	3	4.9
2012	Visit 1	IL-12p7	8	0.265	0.064	0.014	0.114333		Y	Y	Y	1	8 H	4.9	4.9	4.9	4.9	1.58924	SIRNA	12	B	10ug LPS	M	3	4.9
2012	Visit 1	IL-12p7	9	0.094	0.079	0.079	0.084		Y	Y	Y	1	9 H	4.9	4.9	4.9	4.9	1.58924	SIRNA	12	B	10ug LPS	M	3	4.9
2012	Visit 1	IL-12p7	10	0	0.069	0.034	0.0343333		Y	Y	Y	1	10 H	4.9	4.9	4.9	4.9	1.58924	SIRNA	12	B	10ug LPS	M	3	4.9
2012	Visit 1	IL-12p7	24	0.109	0	0.009	0.0393333		Y	Y	Y	1	24 H	4.9	4.9	4.9	4.9	1.58924	SIRNA	12	B	10ug LPS	M	3	4.9
2013	Visit 1	IL-12p7	-0.5	1.383	0.278	0.207	0.622667		Y	Y	Y	1	-30 M	4.9	4.9	4.9	4.9	1.58924	SIRNA	13	P	Placebo	M	1	4.9
2013	Visit 1	IL-12p7	0.5	0.001	0	0.131	0.044		Y	Y	Y	1	30 M	4.9	4.9	4.9	4.9	1.58924	SIRNA	13	P	Placebo	M	1	4.9
2013	Visit 1	IL-12p7	1	0.085	0	0.141	0.0753333		Y	Y	Y	1	1 H	4.9	4.9	4.9	4.9	1.58924	SIRNA	13	P	Placebo	M	1	4.9
2013	Visit 1	IL-12p7	2	1.357	0.03	0.075	0.487333		Y	Y	Y	1	2 H	4.9	4.9	4.9	4.9	1.58924	SIRNA	13	P	Placebo	M	1	4.9
2013	Visit 1	IL-12p7	3	0.166	0.025	0.105	0.0986667		Y	Y	Y	1	3 H	4.9	4.9	4.9	4.9	1.58924	SIRNA	13	P	Placebo	M	1	4.9
2013	Visit 1	IL-12p7	4	0.156	0.131	0.232	0.173		Y	Y	Y	1	4 H	4.9	4.9	4.9	4.9	1.58924	SIRNA	13	P	Placebo	M	1	4.9
2013	Visit 1	IL-12p7	5	1.133	0.06	0.105	0.432667		Y	Y	Y	1	5 H	4.9	4.9	4.9	4.9	1.58924	SIRNA	13	P	Placebo	M	1	4.9
2013	Visit 1	IL-12p7	6	0.06	0.03	0.065	0.0516667		Y	Y	Y	1	6 H	4.9	4.9	4.9	4.9	1.58924	SIRNA	13	P	Placebo	M	1	4.9
2013	Visit 1	IL-12p7	7	0.025	0.566	0.09	0.227		Y	Y	Y	1	7 H	4.9	4.9	4.9	4.9	1.58924	SIRNA	13	P	Placebo	M	1	4.9
2013	Visit 1	IL-12p7	8	0.227	0.141	0	0.122667		Y	Y	Y	1	8 H	4.9	4.9	4.9	4.9	1.58924	SIRNA	13	P	Placebo	M	1	4.9
2013	Visit 1	IL-12p7	9	0.001	0	0.197	0.066		Y	Y	Y	1	9 H	4.9	4.9	4.9	4.9	1.58924	SIRNA	13	P	Placebo	M	1	4.9
2013	Visit 1	IL-12p7	10	0	0.025	0.035	0.02		Y	Y	Y	1	10 H	4.9	4.9	4.9	4.9	1.58924	SIRNA	13	P	Placebo	M	1	4.9
2013	Visit 1	IL-12p7	24	0	0.095	0.01	0.035		Y	Y	Y	1	24 H	4.9	4.9	4.9	4.9	1.58924	SIRNA	13	P	Placebo	M	1	4.9
2014	Visit 1	IL-12p7	-0.5	2.044	1.407	1.076	1.509		Y	Y	Y	1	-30 M	4.9	4.9	4.9	4.9	1.58924	SIRNA	14	A	1ug LPS	M	2	4.9
2014	Visit 1	IL-12p7	0.5	1.007	0.647	0.829	0.827667		Y	Y	Y	1	30 M	4.9	4.9	4.9	4.9	1.58924	SIRNA	14	A	1ug LPS	M	2	4.9
2014	Visit 1	IL-12p7	1	0.624	0.556	0.797	0.659		Y	Y	Y	1	1 H	4.9	4.9	4.9	4.9	1.58924	SIRNA	14	A	1ug LPS	M	2	4.9
2014	Visit 1	IL-12p7	2	1.776	0.765	1.007	1.18267		Y	Y	Y	1	2 H	4.9	4.9	4.9	4.9	1.58924	SIRNA	14	A	1ug LPS	M	2	4.9
2014	Visit 1	IL-12p7	3	1.159	1.007	1.039	1.06833		Y	Y	Y	1	3 H	4.9	4.9	4.9	4.9	1.58924	SIRNA	14	A	1ug LPS	M	2	4.9
2014	Visit 1	IL-12p7	4	0.702	0.715	0.412	0.609667		Y	Y	Y	1	4 H	4.9	4.9	4.9	4.9	1.58924	SIRNA	14	A	1ug LPS	M	2	4.9
2014	Visit 1	IL-12p7	5	2.003	1.113	1.393	1.503		Y	Y	Y	1	5 H	4.9	4.9	4.9	4.9	1.58924	SIRNA	14	A	1ug LPS	M	2	4.9
2014	Visit 1	IL-12p7	6	1.568	1.177	0.916	1.22033		Y	Y	Y	1	6 H	4.9	4.9	4.9	4.9	1.58924	SIRNA	14	A	1ug LPS	M	2	4.9
2014	Visit 1	IL-12p7	7	0.784	0.834	0.556	0.724667		Y	Y	Y	1	7 H	4.9	4.9	4.9	4.9	1.58924	SIRNA	14	A	1ug LPS	M	2	4.9
2014	Visit 1	IL-12p7	8	1.195	0.898	1.145	1.07933		Y	Y	Y	1	8 H	4.9	4.9	4.9	4.9	1.58924	SIRNA	14	A	1ug LPS	M	2	4.9
2014	Visit 1	IL-12p7	9	1.748	1.232	0.998	1.326		Y	Y	Y	1	9 H	4.9	4.9	4.9	4.9	1.58924	SIRNA	14	A	1ug LPS	M	2	4.9
2014	Visit 1	IL-12p7	10	0.547	0.529	0.57	0.548667		Y	Y	Y	1	10 H	4.9	4.9	4.9	4.9	1.58924	SIRNA	14	A	1ug LPS	M	2	4.9
2014	Visit 1	IL-12p7	24	0.394	0.322	0.25	0.322		Y	Y	Y	1	24 H	4.9	4.9	4.9	4.9	1.58924	SIRNA	14	A	1ug LPS	M	2	4.9
2015	Visit 1	IL-12p7	-0.5	1.743	0.341	0.273	0.785667		Y	Y	Y	1	-30 M	4.9	4.9	4.9	4.9	1.58924	SIRNA	15	D	100ug LPS	M	5	4.9
2015	Visit 1	IL-12p7	0.5	0.458	0.601	0.724	0.594333		Y	Y	Y	1	30 M	4.9	4.9	4.9	4.9	1.58924	SIRNA	15	D	100ug LPS	M	5	4.9
2015	Visit 1	IL-12p7	1	0.225	0.189	0.157	0.190333		Y	Y	Y	1	1 H	4.9	4.9	4.9	4.9	1.58924	SIRNA	15	D	100ug LPS	M	5	4.9
2015	Visit 1	IL-12p7	2	1.366	0.31	0.283	0.653		Y	Y	Y	1	2 H	4.9	4.9	4.9	4.9	1.58924	SIRNA	15	D	100ug LPS	M	5	4.9
2015	Visit 1	IL-12p7	3	0.996	0.809	0.469	0.758		Y	Y	Y	1	3 H	4.9	4.9	4.9	4.9	1.58924	SIRNA	15	D	100ug LPS	M	5	4.9
2015	Visit 1	IL-12p7	4	0.074	0.074	0.002	0.05		Y	Y	Y	1	4 H	4.9	4.9	4.9	4.9	1.58924	SIRNA	15	D	100ug LPS	M	5	4.9
2015	Visit 1	IL-12p7	5	1.13	0.289	0.479	0.632667		Y	Y	Y	1	5 H	4.9	4.9	4.9	4.9	1.58924	SIRNA	15	D	100ug LPS	M	5	4.9
2015	Visit 1	IL-12p7	6	0.97	0.767	0.431	0.722667		Y	Y	Y	1	6 H	4.9	4.9	4.9	4.9	1.58924	SIRNA	15	D	100ug LPS	M	5	4.9
2015	Visit 1	IL-12p7	7	0.152	0.126	0.058	0.112		Y	Y	Y	1	7 H	4.9	4.9	4.9	4.9	1.58924	SIRNA	15	D	100ug LPS	M	5	4.9
2015	Visit 1	IL-12p7	8	1.184	0.479	0.548	0.737		Y	Y	Y	1	8 H	4.9	4.9	4.9	4.9	1.58924	SIRNA	15	D	100ug LPS	M	5	4.9
2015	Visit 1	IL-12p7	9	0.793	0.815	0.458	0.688667		Y	Y	Y	1	9 H	4.9	4.9	4.9	4.9	1.58924	SIRNA	15	D	100ug LPS	M	5	4.9
2015	Visit 1	IL-12p7	10	0.241	0.168	0.074	0.161		Y	Y	Y	1	10 H	4.9	4.9	4.9	4.9	1.58924	SIRNA	15	D	100ug LPS	M	5	4.9
2015	Visit 1	IL-12p7	24	0.326	0.687	0.147	0.386667		Y	Y	Y	1	24 H	4.9	4.9	4.9	4.9	1.58924	SIRNA	15	D	100ug LPS	M	5	4.9
3101	Visit 1	IL-12p7	-0.5	7.713	8.847	8.651	8.40367		Y	Y	Y	1	-30 M	4.9	4.9	4.9	4.9	1.58924	SIRNA	101	C	30ug LPS	R	4	4.9
3101	Visit 1	IL-12p7	0.5	9.593	8.955	9.181	9.243		Y	Y	Y	1	30 M	4.9	4.9	4.9	4.9	1.58924	SIRNA	101	C	30ug LPS	R	4	4.9
3101	Visit 1	IL-12p7	1	9.829	8.872	8.313	9.00467		N	Y	Y	1	1 H	9.829	4.9	4.9	6.543	1.8784	SIRNA	101	C	30ug LPS	R	4	4.9
3101	Visit 1	IL-12p7	2	9.869	9.844	26.072	15.2617		N	N	N	1	2 H	9.869	9.844	26.072	15.2617	2.72534	SIRNA	101	C	30ug LPS	R	4	4.9
3101	Visit 1	IL-12p7	3	12.403	11.942	8.676	11.007		N	N	Y	1	3 H	12.403	11.942	4.9	9.74833	2.2771	SIRNA	101	C	30ug LPS	R	4	4.9
3101	Visit 1	IL-12p7	4	10.563	10.894	9.574	10.3437		N	N	Y	1	4 H	10.563	10.894	4.9	8.78567	2.17312	SIRNA	101	C	30ug LPS	R	4	4.9
3101	Visit 1	IL-12p7	5	10.509	8.622	11.818	10.3163		N	Y	N	1	5 H	10.509	4.9	11.818	9.07567	2.2056	SIRNA	101	C	30ug LPS	R	4	4.9
3101	Visit 1	IL-12p7	6	11.383	10.622	8.186	10.0637		N	N	Y	1	6 H	11.383	10.622	4.9	8.96833	2.1937	SIRNA	101	C	30ug LPS	R	4	4.9
3101	Visit 1	IL-12p7	7	10.746	11.141	9.529	10.472		N	N	Y	1	7 H	10.746	11.141	4.9	8.929	2.1893	SIRNA	101	C	30ug LPS	R	4	4.9
3101	Visit 1	IL-12p7	8	9.667	8.406	9.574	9.21567		Y	Y	Y	1	8 H	4.9	4.9	4.9	4.9	1.58924	SIRNA	101	C	30ug LPS	R	4	4.9
3101	Visit 1	IL-12p7	9	3.477	2.282	3.003	2.92067	wells empty due to lack of sample	Y	Y	Y	1	9 H	4.9	4.9	4.9	4.9	1.58924	SIRNA	101	C	30ug LPS	R	4	4.9
3101	Visit 1	IL-12p7	10	8.916	8.906	8.152	8.658		Y	Y	Y	1	10 H	4.9	4.9	4.9	4.9	1.58924	SIRNA	101	C	30ug LPS	R	4	4.9
3101	Visit 1	IL-12p7	24	5.109	13.152	5.644	7.96833		Y	N	Y	1	24 H	4.9	13.152	4.9	7.65067	2.03479	SIRNA	101	C	30ug LPS	R	4	4.9
3102	Visit 1	IL-12p7	-0.5	1.718	0.992	0.721	1.14367		Y	Y	Y	1	-30 M	4.9	4.9	4.9	4.9	1.58924	SIRNA	102	D	100ug LPS	R	5	4.9
3102	Visit 1	IL-12p7	0.5	0.335	0.221	0	0.185333	3 wells empty due to lack of sample	Y	Y	Y	1	30 M	4.9	4.9	4.9	4.9	1.58924	SIRNA	102	D	100ug LPS	R	5	4.9
3102	Visit 1	IL-12p7	1	0.039	0.177	0.03	0.082		Y	Y	Y	1	1 H	4.9	4.9	4.9	4.9	1.58924	SIRNA	102	D	100ug LPS	R	5	4.9
3102	Visit 1	IL-12p7	2	0.981	0.265	0.071	0.439		Y	Y	Y	1	2 H	4.9	4.9	4.9	4.9	1.58924	SIRNA	102	D	100ug LPS	R	5	4.9
3102	Visit 1	IL-12p7	3	0.197	0.204	0.3	0.233667		Y	Y	Y	1	3 H	4.9	4.9	4.9	4.9	1.58924	SIRNA	102	D	100ug LPS	R	5	4.9
3102	Visit 1	IL-12p7	4	0.074	0.043	0.049	0.0553333		Y	Y	Y	1	4 H	4.9	4.9	4.9	4.9	1.58924	SIRNA	102	D	100ug LPS	R	5	4.9
3102	Visit 1	IL-12p7	5	0.823	0.3	0.167	0.43		Y	Y	Y	1	5 H	4.9	4.9	4.9	4.9	1.58924	SIRNA	102	D	100ug LPS	R	5	4.9
3102	Visit 1	IL-12p7	6	0.197	0.039	0.021	0.0856667		Y	Y	Y	1	6 H	4.9	4.9	4.9	4.9	1.58924	SIRNA	102	D	100ug LPS	R	5	4.9
3102	Visit 1	IL-12p7	7	0.071	0.16	0.087	0.106		Y	Y	Y	1	7 H	4.9	4.9	4.9	4.9	1.58924	SIRNA	102	D	100ug LPS	R	5	4.9
3102	Visit 1	IL-12p7	8	0.117	0.194	0.046	0.119		Y	Y	Y	1	8 H	4.9	4.9	4.9	4.9	1.58924	SIRNA	102	D	100ug LPS	R	5	4.9
3102	Visit 1	IL-12p7	9	0	0	0	0		Y	Y	Y	1	9 H	4.9	4.9	4.9	4.9	1.58924	SIRNA	102	D	100ug LPS	R	5	4.9
3102	Visit 1	IL-12p7	10	0.13	0.052	0.117	0.0996667		Y	Y	Y	1	10 H	4.9	4.9	4.9	4.9	1.58924	SIRNA	102	D	100ug LPS	R	5	4.9
3102	Visit 1	IL-12p7	24	0.024	0	0	0.008		Y	Y	Y	1	24 H	4.9	4.9	4.9	4.9	1.58924	SIRNA	102	D	100ug LPS	R	5	4.9
2001	Visit 1	IL-17	-0.5	32.846	33.31	25.904	30.6867		N	N	N	1	-30 M	32.846	33.31	25.904	30.6867	3.42383	SIRNA	1	C	30ug LPS	M	4	30.6867
2001	Visit 1	IL-17	0.5	7.297	5.392	7.6	6.763		Y	Y	Y	1	30 M	4.9	4.9	4.9	4.9	1.58924	SIRNA	1	C	30ug LPS	M	4	30.6867
2001	Visit 1	IL-17	1	9.914	8.675	7.931	8.84		N	Y	Y	1	1 H	9.914	4.9	4.9	6.57133	1.88272	SIRNA	1	C	30ug LPS	M	4	30.6867
2001	Visit 1	IL-17	2	13.132	5.282	7.214	8.54267		N	Y	Y	1	2 H	13.132	4.9	4.9	7.644	2.03392	SIRNA	1	C	30ug LPS	M	4	30.6867
2001	Visit 1	IL-17	3	31.644	26.068	22.483	26.7317		N	N	N	1	3 H	31.644	26.068	22.483	26.7317	3.28585	SIRNA	1	C	30ug LPS	M	4	30.6867
2001	Visit 1	IL-17	4	14.12	13.846	9.529	12.4983		N	N	Y	1	4 H	14.12	13.846	4.9	10.9553	2.39383	SIRNA	1	C	30ug LPS	M	4	30.6867
2001	Visit 1	IL-17	5	28.802	27.49	25.439	27.2437		N	N	N	1	5 H	28.802	27.49	25.439	27.2437	3.30482	SIRNA	1	C	30ug LPS	M	4	30.6867
2001	Visit 1	IL-17	6	5.834	3.871	2.512	4.07233		Y	Y	Y	1	6 H	4.9	4.9	4.9	4.9	1.58924	SIRNA	1	C	30ug LPS	M	4	30.6867
2001	Visit 1	IL-17	7	16.975	17.468	18.565	17.6693		N	N	N	1	7 H	16.975	17.468	18.565	17.6693	2.87183	SIRNA	1	C	30ug LPS	M	4	30.6867
2001	Visit 1	IL-17	8	10.024	10.74	10.107	10.2903		N	N	N	1	8 H	10.024	10.74	10.107	10.2903	2.3312	SIRNA	1	C	30ug LPS	M	4	30.6867
2001	Visit 1	IL-17	9	5.834	5.448	5.613	5.63167		Y	Y	Y	1	9 H	4.9	4.9	4.9	4.9	1.58924	SIRNA	1	C	30ug LPS	M	4	30.6867
2001	Visit 1	IL-17	10	9.446	8.427	7.435	8.436		Y	Y	Y	1	10 H	4.9	4.9	4.9	4.9	1.58924	SIRNA	1	C	30ug LPS	M	4	30.6867
2001	Visit 1	IL-17	24	12.61	14.011	13.022	13.2143		N	N	N	1	24 H	12.61	14.011	13.022	13.2143	2.5813	SIRNA	1	C	30ug LPS	M	4	30.6867
2002	Visit 1	IL-17	-0.5	5.171	0.539	0.437	2.049		Y	Y	Y	1	-30 M	4.9	4.9	4.9	4.9	1.58924	SIRNA	2	D	100ug LPS	M	5	4.9
2002	Visit 1	IL-17	0.5	0.489	0.534	0.412	0.478333		Y	Y	Y	1	30 M	4.9	4.9	4.9	4.9	1.58924	SIRNA	2	D	100ug LPS	M	5	4.9
2002	Visit 1	IL-17	1	0.771	0.484	0.464	0.573		Y	Y	Y	1	1 H	4.9	4.9	4.9	4.9	1.58924	SIRNA	2	D	100ug LPS	M	5	4.9
2002	Visit 1	IL-17	2	1.278	0.956	0.718	0.984		Y	Y	Y	1	2 H	4.9	4.9	4.9	4.9	1.58924	SIRNA	2	D	100ug LPS	M	5	4.9
2002	Visit 1	IL-17	3	0.945	0.676	0.998	0.873		Y	Y	Y	1	3 H	4.9	4.9	4.9	4.9	1.58924	SIRNA	2	D	100ug LPS	M	5	4.9
2002	Visit 1	IL-17	4	1.32	1.667	0.726	1.23767		Y	Y	Y	1	4 H	4.9	4.9	4.9	4.9	1.58924	SIRNA	2	D	100ug LPS	M	5	4.9
2002	Visit 1	IL-17	5	1.049	0.866	0.734	0.883		Y	Y	Y	1	5 H	4.9	4.9	4.9	4.9	1.58924	SIRNA	2	D	100ug LPS	M	5	4.9
2002	Visit 1	IL-17	6	1.106	0.72	0.948	0.924667		Y	Y	Y	1	6 H	4.9	4.9	4.9	4.9	1.58924	SIRNA	2	D	100ug LPS	M	5	4.9
2002	Visit 1	IL-17	7	1.264	1.233	0.785	1.094		Y	Y	Y	1	7 H	4.9	4.9	4.9	4.9	1.58924	SIRNA	2	D	100ug LPS	M	5	4.9
2002	Visit 1	IL-17	8	0.771	0.872	0.807	0.816667		Y	Y	Y	1	8 H	4.9	4.9	4.9	4.9	1.58924	SIRNA	2	D	100ug LPS	M	5	4.9
2002	Visit 1	IL-17	9	0.495	0.392	0.6	0.495667		Y	Y	Y	1	9 H	4.9	4.9	4.9	4.9	1.58924	SIRNA	2	D	100ug LPS	M	5	4.9
2002	Visit 1	IL-17	10	0.962	1.465	1.642	1.35633		Y	Y	Y	1	10 H	4.9	4.9	4.9	4.9	1.58924	SIRNA	2	D	100ug LPS	M	5	4.9
2002	Visit 1	IL-17	24	0.704	1.077	0.648	0.809667		Y	Y	Y	1	24 H	4.9	4.9	4.9	4.9	1.58924	SIRNA	2	D	100ug LPS	M	5	4.9
2003	Visit 1	IL-17	-0.5	5.552	1.59	1.827	2.98967		Y	Y	Y	1	-30 M	4.9	4.9	4.9	4.9	1.58924	SIRNA	3	B	10ug LPS	M	3	4.9
2003	Visit 1	IL-17	0.5	0.82	0.884	1.547	1.08367		Y	Y	Y	1	30 M	4.9	4.9	4.9	4.9	1.58924	SIRNA	3	B	10ug LPS	M	3	4.9
2003	Visit 1	IL-17	1	3.4	1.525	2.24	2.38833		Y	Y	Y	1	1 H	4.9	4.9	4.9	4.9	1.58924	SIRNA	3	B	10ug LPS	M	3	4.9
2003	Visit 1	IL-17	2	4.439	1.268	1.914	2.54033		Y	Y	Y	1	2 H	4.9	4.9	4.9	4.9	1.58924	SIRNA	3	B	10ug LPS	M	3	4.9
2003	Visit 1	IL-17	3	1.568	0.736	1.633	1.31233		Y	Y	Y	1	3 H	4.9	4.9	4.9	4.9	1.58924	SIRNA	3	B	10ug LPS	M	3	4.9
2003	Visit 1	IL-17	4	1.182	0.884	0.016	0.694		Y	Y	Y	1	4 H	4.9	4.9	4.9	4.9	1.58924	SIRNA	3	B	10ug LPS	M	3	4.9
2003	Visit 1	IL-17	5	7.457	5.663	5.106	6.07533		Y	Y	Y	1	5 H	4.9	4.9	4.9	4.9	1.58924	SIRNA	3	B	10ug LPS	M	3	4.9
2003	Visit 1	IL-17	6	6.85	7.052	6.379	6.76033		Y	Y	Y	1	6 H	4.9	4.9	4.9	4.9	1.58924	SIRNA	3	B	10ug LPS	M	3	4.9
2003	Visit 1	IL-17	7	0.947	0.547	0.074	0.522667		Y	Y	Y	1	7 H	4.9	4.9	4.9	4.9	1.58924	SIRNA	3	B	10ug LPS	M	3	4.9
2003	Visit 1	IL-17	8	3.643	3.4	2.262	3.10167		Y	Y	Y	1	8 H	4.9	4.9	4.9	4.9	1.58924	SIRNA	3	B	10ug LPS	M	3	4.9
2003	Visit 1	IL-17	9	0.547	1.59	1.655	1.264		Y	Y	Y	1	9 H	4.9	4.9	4.9	4.9	1.58924	SIRNA	3	B	10ug LPS	M	3	4.9
2003	Visit 1	IL-17	10	3.071	2.392	2.698	2.72033		Y	Y	Y	1	10 H	4.9	4.9	4.9	4.9	1.58924	SIRNA	3	B	10ug LPS	M	3	4.9
2003	Visit 1	IL-17	24	2.764	2.632	2.786	2.72733		Y	Y	Y	1	24 H	4.9	4.9	4.9	4.9	1.58924	SIRNA	3	B	10ug LPS	M	3	4.9
2005	Visit 1	IL-17	-0.5	5.036	0	0.286	1.774		Y	Y	Y	1	-30 M	4.9	4.9	4.9	4.9	1.58924	SIRNA	5	P	Placebo	M	1	4.9
2005	Visit 1	IL-17	0.5	0	0	0.216	0.072		Y	Y	Y	1	30 M	4.9	4.9	4.9	4.9	1.58924	SIRNA	5	P	Placebo	M	1	4.9
2005	Visit 1	IL-17	1	0	0	0	0		Y	Y	Y	1	1 H	4.9	4.9	4.9	4.9	1.58924	SIRNA	5	P	Placebo	M	1	4.9
2005	Visit 1	IL-17	2	4.993	0	0	1.66433		Y	Y	Y	1	2 H	4.9	4.9	4.9	4.9	1.58924	SIRNA	5	P	Placebo	M	1	4.9
2005	Visit 1	IL-17	3	0	0	0.239	0.0796667		Y	Y	Y	1	3 H	4.9	4.9	4.9	4.9	1.58924	SIRNA	5	P	Placebo	M	1	4.9
2005	Visit 1	IL-17	4	0.121	0	0	0.0403333		Y	Y	Y	1	4 H	4.9	4.9	4.9	4.9	1.58924	SIRNA	5	P	Placebo	M	1	4.9
2005	Visit 1	IL-17	5	4.244	0	0	1.41467		Y	Y	Y	1	5 H	4.9	4.9	4.9	4.9	1.58924	SIRNA	5	P	Placebo	M	1	4.9
2005	Visit 1	IL-17	6	0	0.048	0.425	0.157667		Y	Y	Y	1	6 H	4.9	4.9	4.9	4.9	1.58924	SIRNA	5	P	Placebo	M	1	4.9
2005	Visit 1	IL-17	7	0	0.023	0	0.00766667		Y	Y	Y	1	7 H	4.9	4.9	4.9	4.9	1.58924	SIRNA	5	P	Placebo	M	1	4.9
2005	Visit 1	IL-17	8	0.992	0.023	0.097	0.370667		Y	Y	Y	1	8 H	4.9	4.9	4.9	4.9	1.58924	SIRNA	5	P	Placebo	M	1	4.9
2005	Visit 1	IL-17	9	0	0	0.192	0.064		Y	Y	Y	1	9 H	4.9	4.9	4.9	4.9	1.58924	SIRNA	5	P	Placebo	M	1	4.9
2005	Visit 1	IL-17	10	0.121	0.097	0.309	0.175667		Y	Y	Y	1	10 H	4.9	4.9	4.9	4.9	1.58924	SIRNA	5	P	Placebo	M	1	4.9
2005	Visit 1	IL-17	24	0.121	0.192	0.121	0.144667		Y	Y	Y	1	24 H	4.9	4.9	4.9	4.9	1.58924	SIRNA	5	P	Placebo	M	1	4.9
2007	Visit 1	IL-17	-0.5	10.969	6.019	3.896	6.96133		N	Y	Y	1	-30 M	10.969	4.9	4.9	6.923	1.93485	SIRNA	7	A	1ug LPS	M	2	6.923
2007	Visit 1	IL-17	0.5	1.586	2.158	3.073	2.27233		Y	Y	Y	1	30 M	4.9	4.9	4.9	4.9	1.58924	SIRNA	7	A	1ug LPS	M	2	6.923
2007	Visit 1	IL-17	1	1.696	1.542	1.075	1.43767		Y	Y	Y	1	1 H	4.9	4.9	4.9	4.9	1.58924	SIRNA	7	A	1ug LPS	M	2	6.923
2007	Visit 1	IL-17	2	8.651	3.073	1.916	4.54667		Y	Y	Y	1	2 H	4.9	4.9	4.9	4.9	1.58924	SIRNA	7	A	1ug LPS	M	2	6.923
2007	Visit 1	IL-17	3	1.387	1.254	2.07	1.57033		Y	Y	Y	1	3 H	4.9	4.9	4.9	4.9	1.58924	SIRNA	7	A	1ug LPS	M	2	6.923
2007	Visit 1	IL-17	4	6.956	7.55	6.317	6.941		Y	Y	Y	1	4 H	4.9	4.9	4.9	4.9	1.58924	SIRNA	7	A	1ug LPS	M	2	6.923
2007	Visit 1	IL-17	5	6.275	2.529	1.542	3.44867		Y	Y	Y	1	5 H	4.9	4.9	4.9	4.9	1.58924	SIRNA	7	A	1ug LPS	M	2	6.923
2007	Visit 1	IL-17	6	2.245	2.376	2.638	2.41967		Y	Y	Y	1	6 H	4.9	4.9	4.9	4.9	1.58924	SIRNA	7	A	1ug LPS	M	2	6.923
2007	Visit 1	IL-17	7	2.747	2.682	2.136	2.52167		Y	Y	Y	1	7 H	4.9	4.9	4.9	4.9	1.58924	SIRNA	7	A	1ug LPS	M	2	6.923
2007	Visit 1	IL-17	8	3.982	4.047	2.376	3.46833		Y	Y	Y	1	8 H	4.9	4.9	4.9	4.9	1.58924	SIRNA	7	A	1ug LPS	M	2	6.923
2007	Visit 1	IL-17	9	2.726	2.355	3.03	2.70367		Y	Y	Y	1	9 H	4.9	4.9	4.9	4.9	1.58924	SIRNA	7	A	1ug LPS	M	2	6.923
2007	Visit 1	IL-17	10	2.092	2.114	2.004	2.07		Y	Y	Y	1	10 H	4.9	4.9	4.9	4.9	1.58924	SIRNA	7	A	1ug LPS	M	2	6.923
2007	Visit 1	IL-17	24	7.402	7.211	4.004	6.20567		Y	Y	Y	1	24 H	4.9	4.9	4.9	4.9	1.58924	SIRNA	7	A	1ug LPS	M	2	6.923
2008	Visit 1	IL-17	-0.5	14.835	8.532	4.281	9.216		N	Y	Y	1	-30 M	14.835	4.9	4.9	8.21167	2.10556	SIRNA	8	P	Placebo	M	1	8.21167
2008	Visit 1	IL-17	0.5	2.597	0	0.179	0.925333		Y	Y	Y	1	30 M	4.9	4.9	4.9	4.9	1.58924	SIRNA	8	P	Placebo	M	1	8.21167
2008	Visit 1	IL-17	1	0.136	0.613	0.222	0.323667		Y	Y	Y	1	1 H	4.9	4.9	4.9	4.9	1.58924	SIRNA	8	P	Placebo	M	1	8.21167
2008	Visit 1	IL-17	2	5.507	0	0.201	1.90267		Y	Y	Y	1	2 H	4.9	4.9	4.9	4.9	1.58924	SIRNA	8	P	Placebo	M	1	8.21167
2008	Visit 1	IL-17	3	1.244	0.874	1.092	1.07		Y	Y	Y	1	3 H	4.9	4.9	4.9	4.9	1.58924	SIRNA	8	P	Placebo	M	1	8.21167
2008	Visit 1	IL-17	4	0.526	0.114	0	0.213333		Y	Y	Y	1	4 H	4.9	4.9	4.9	4.9	1.58924	SIRNA	8	P	Placebo	M	1	8.21167
2008	Visit 1	IL-17	5	4.084	0	0	1.36133		Y	Y	Y	1	5 H	4.9	4.9	4.9	4.9	1.58924	SIRNA	8	P	Placebo	M	1	8.21167
2008	Visit 1	IL-17	6	0.613	0.136	0	0.249667		Y	Y	Y	1	6 H	4.9	4.9	4.9	4.9	1.58924	SIRNA	8	P	Placebo	M	1	8.21167
2008	Visit 1	IL-17	7	0.244	0.331	0.201	0.258667		Y	Y	Y	1	7 H	4.9	4.9	4.9	4.9	1.58924	SIRNA	8	P	Placebo	M	1	8.21167
2008	Visit 1	IL-17	8	1.092	0.504	0.309	0.635		Y	Y	Y	1	8 H	4.9	4.9	4.9	4.9	1.58924	SIRNA	8	P	Placebo	M	1	8.21167
2008	Visit 1	IL-17	9	0.7	4.325	0	1.675		Y	Y	Y	1	9 H	4.9	4.9	4.9	4.9	1.58924	SIRNA	8	P	Placebo	M	1	8.21167
2008	Visit 1	IL-17	10	0.7	0.744	0.287	0.577		Y	Y	Y	1	10 H	4.9	4.9	4.9	4.9	1.58924	SIRNA	8	P	Placebo	M	1	8.21167
2008	Visit 1	IL-17	24	0.049	0.309	0.461	0.273		Y	Y	Y	1	24 H	4.9	4.9	4.9	4.9	1.58924	SIRNA	8	P	Placebo	M	1	8.21167
2009	Visit 1	IL-17	-0.5	2.876	0	0	0.958667		Y	Y	Y	1	-30 M	4.9	4.9	4.9	4.9	1.58924	SIRNA	9	D	100ug LPS	M	5	4.9
2009	Visit 1	IL-17	0.5	0	0	0	0		Y	Y	Y	1	30 M	4.9	4.9	4.9	4.9	1.58924	SIRNA	9	D	100ug LPS	M	5	4.9
2009	Visit 1	IL-17	1	0	0	0	0		Y	Y	Y	1	1 H	4.9	4.9	4.9	4.9	1.58924	SIRNA	9	D	100ug LPS	M	5	4.9
2009	Visit 1	IL-17	2	3.865	0.226	0.147	1.41267		Y	Y	Y	1	2 H	4.9	4.9	4.9	4.9	1.58924	SIRNA	9	D	100ug LPS	M	5	4.9
2009	Visit 1	IL-17	3	2.894	2.137	2.388	2.473		Y	Y	Y	1	3 H	4.9	4.9	4.9	4.9	1.58924	SIRNA	9	D	100ug LPS	M	5	4.9
2009	Visit 1	IL-17	4	1.236	1.184	0.569	0.996333		Y	Y	Y	1	4 H	4.9	4.9	4.9	4.9	1.58924	SIRNA	9	D	100ug LPS	M	5	4.9
2009	Visit 1	IL-17	5	3.296	0.519	0.738	1.51767		Y	Y	Y	1	5 H	4.9	4.9	4.9	4.9	1.58924	SIRNA	9	D	100ug LPS	M	5	4.9
2009	Visit 1	IL-17	6	0.322	0	0	0.107333		Y	Y	Y	1	6 H	4.9	4.9	4.9	4.9	1.58924	SIRNA	9	D	100ug LPS	M	5	4.9
2009	Visit 1	IL-17	7	0	0	0	0		Y	Y	Y	1	7 H	4.9	4.9	4.9	4.9	1.58924	SIRNA	9	D	100ug LPS	M	5	4.9
2009	Visit 1	IL-17	8	5.355	3.022	1.887	3.42133		Y	Y	Y	1	8 H	4.9	4.9	4.9	4.9	1.58924	SIRNA	9	D	100ug LPS	M	5	4.9
2009	Visit 1	IL-17	9	4.793	0	0.013	1.602	2 & 3 wells empty due to lack of sample	Y	Y	Y	1	9 H	4.9	4.9	4.9	4.9	1.58924	SIRNA	9	D	100ug LPS	M	5	4.9
2009	Visit 1	IL-17	10	1.94	1.393	1.028	1.45367		Y	Y	Y	1	10 H	4.9	4.9	4.9	4.9	1.58924	SIRNA	9	D	100ug LPS	M	5	4.9
2009	Visit 1	IL-17	24	1.674	3.022	1.798	2.16467		Y	Y	Y	1	24 H	4.9	4.9	4.9	4.9	1.58924	SIRNA	9	D	100ug LPS	M	5	4.9
2010	Visit 1	IL-17	-0.5	5.062	0.687	0.953	2.234		Y	Y	Y	1	-30 M	4.9	4.9	4.9	4.9	1.58924	SIRNA	10	C	30ug LPS	M	4	4.9
2010	Visit 1	IL-17	0.5	1.258	1.105	1.525	1.296		Y	Y	Y	1	30 M	4.9	4.9	4.9	4.9	1.58924	SIRNA	10	C	30ug LPS	M	4	4.9
2010	Visit 1	IL-17	1	2.77	2.367	2.751	2.62933		Y	Y	Y	1	1 H	4.9	4.9	4.9	4.9	1.58924	SIRNA	10	C	30ug LPS	M	4	4.9
2010	Visit 1	IL-17	2	4.001	0.478	0.516	1.665		Y	Y	Y	1	2 H	4.9	4.9	4.9	4.9	1.58924	SIRNA	10	C	30ug LPS	M	4	4.9
2010	Visit 1	IL-17	3	9.283	8.623	10.156	9.354		Y	Y	N	1	3 H	4.9	4.9	10.156	6.652	1.89492	SIRNA	10	C	30ug LPS	M	4	4.9
2010	Visit 1	IL-17	4	3.251	2.54	2.29	2.69367		Y	Y	Y	1	4 H	4.9	4.9	4.9	4.9	1.58924	SIRNA	10	C	30ug LPS	M	4	4.9
2010	Visit 1	IL-17	5	7.402	3.52	3.347	4.75633		Y	Y	Y	1	5 H	4.9	4.9	4.9	4.9	1.58924	SIRNA	10	C	30ug LPS	M	4	4.9
2010	Visit 1	IL-17	6	1.831	1.888	2.061	1.92667		Y	Y	Y	1	6 H	4.9	4.9	4.9	4.9	1.58924	SIRNA	10	C	30ug LPS	M	4	4.9
2010	Visit 1	IL-17	7	3.289	3.462	3.289	3.34667		Y	Y	Y	1	7 H	4.9	4.9	4.9	4.9	1.58924	SIRNA	10	C	30ug LPS	M	4	4.9
2010	Visit 1	IL-17	8	6.202	5.294	4.927	5.47433		Y	Y	Y	1	8 H	4.9	4.9	4.9	4.9	1.58924	SIRNA	10	C	30ug LPS	M	4	4.9
2010	Visit 1	IL-17	9	7.208	6.744	7.266	7.07267		Y	Y	Y	1	9 H	4.9	4.9	4.9	4.9	1.58924	SIRNA	10	C	30ug LPS	M	4	4.9
2010	Visit 1	IL-17	10	3.347	2.809	2.713	2.95633		Y	Y	Y	1	10 H	4.9	4.9	4.9	4.9	1.58924	SIRNA	10	C	30ug LPS	M	4	4.9
2010	Visit 1	IL-17	24	1.525	2.233	1.85	1.86933		Y	Y	Y	1	24 H	4.9	4.9	4.9	4.9	1.58924	SIRNA	10	C	30ug LPS	M	4	4.9
2011	Visit 1	IL-17	-0.5	4.332	0.167	0	1.49967		Y	Y	Y	1	-30 M	4.9	4.9	4.9	4.9	1.58924	SIRNA	11	C	30ug LPS	M	4	4.9
2011	Visit 1	IL-17	0.5	0	0	0.306	0.102		Y	Y	Y	1	30 M	4.9	4.9	4.9	4.9	1.58924	SIRNA	11	C	30ug LPS	M	4	4.9
2011	Visit 1	IL-17	1	0.097	0.237	0.097	0.143667		Y	Y	Y	1	1 H	4.9	4.9	4.9	4.9	1.58924	SIRNA	11	C	30ug LPS	M	4	4.9
2011	Visit 1	IL-17	2	4.221	0.121	0.651	1.66433		Y	Y	Y	1	2 H	4.9	4.9	4.9	4.9	1.58924	SIRNA	11	C	30ug LPS	M	4	4.9
2011	Visit 1	IL-17	3	0.352	0.559	0.376	0.429		Y	Y	Y	1	3 H	4.9	4.9	4.9	4.9	1.58924	SIRNA	11	C	30ug LPS	M	4	4.9
2011	Visit 1	IL-17	4	0.628	0.121	0	0.249667		Y	Y	Y	1	4 H	4.9	4.9	4.9	4.9	1.58924	SIRNA	11	C	30ug LPS	M	4	4.9
2011	Visit 1	IL-17	5	4.666	0.513	0.536	1.905		Y	Y	Y	1	5 H	4.9	4.9	4.9	4.9	1.58924	SIRNA	11	C	30ug LPS	M	4	4.9
2011	Visit 1	IL-17	6	0.121	0.214	0.002	0.112333		Y	Y	Y	1	6 H	4.9	4.9	4.9	4.9	1.58924	SIRNA	11	C	30ug LPS	M	4	4.9
2011	Visit 1	IL-17	7	0.097	0.214	0.121	0.144		Y	Y	Y	1	7 H	4.9	4.9	4.9	4.9	1.58924	SIRNA	11	C	30ug LPS	M	4	4.9
2011	Visit 1	IL-17	8	0.765	0.376	0.167	0.436		Y	Y	Y	1	8 H	4.9	4.9	4.9	4.9	1.58924	SIRNA	11	C	30ug LPS	M	4	4.9
2011	Visit 1	IL-17	9	0.651	0.81	0.833	0.764667		Y	Y	Y	1	9 H	4.9	4.9	4.9	4.9	1.58924	SIRNA	11	C	30ug LPS	M	4	4.9
2011	Visit 1	IL-17	10	0.237	0	0.121	0.119333		Y	Y	Y	1	10 H	4.9	4.9	4.9	4.9	1.58924	SIRNA	11	C	30ug LPS	M	4	4.9
2011	Visit 1	IL-17	24	0	0	0	0		Y	Y	Y	1	24 H	4.9	4.9	4.9	4.9	1.58924	SIRNA	11	C	30ug LPS	M	4	4.9
2012	Visit 1	IL-17	-0.5	6.137	1.742	1.56	3.14633		Y	Y	Y	1	-30 M	4.9	4.9	4.9	4.9	1.58924	SIRNA	12	B	10ug LPS	M	3	4.9
2012	Visit 1	IL-17	0.5	0.305	0.882	1.273	0.82		Y	Y	Y	1	30 M	4.9	4.9	4.9	4.9	1.58924	SIRNA	12	B	10ug LPS	M	3	4.9
2012	Visit 1	IL-17	1	1.534	0.411	1.065	1.00333		Y	Y	Y	1	1 H	4.9	4.9	4.9	4.9	1.58924	SIRNA	12	B	10ug LPS	M	3	4.9
2012	Visit 1	IL-17	2	5.029	0.094	0.094	1.739		Y	Y	Y	1	2 H	4.9	4.9	4.9	4.9	1.58924	SIRNA	12	B	10ug LPS	M	3	4.9
2012	Visit 1	IL-17	3	0.803	0.699	0.699	0.733667		Y	Y	Y	1	3 H	4.9	4.9	4.9	4.9	1.58924	SIRNA	12	B	10ug LPS	M	3	4.9
2012	Visit 1	IL-17	4	0.568	0.516	0.751	0.611667		Y	Y	Y	1	4 H	4.9	4.9	4.9	4.9	1.58924	SIRNA	12	B	10ug LPS	M	3	4.9
2012	Visit 1	IL-17	5	5.441	1.612	1.299	2.784		Y	Y	Y	1	5 H	4.9	4.9	4.9	4.9	1.58924	SIRNA	12	B	10ug LPS	M	3	4.9
2012	Visit 1	IL-17	6	0.882	0.83	1.143	0.951667		Y	Y	Y	1	6 H	4.9	4.9	4.9	4.9	1.58924	SIRNA	12	B	10ug LPS	M	3	4.9
2012	Visit 1	IL-17	7	1.273	1.429	0.908	1.20333		Y	Y	Y	1	7 H	4.9	4.9	4.9	4.9	1.58924	SIRNA	12	B	10ug LPS	M	3	4.9
2012	Visit 1	IL-17	8	2.287	1.065	1.273	1.54167		Y	Y	Y	1	8 H	4.9	4.9	4.9	4.9	1.58924	SIRNA	12	B	10ug LPS	M	3	4.9
2012	Visit 1	IL-17	9	0.516	1.065	0.594	0.725		Y	Y	Y	1	9 H	4.9	4.9	4.9	4.9	1.58924	SIRNA	12	B	10ug LPS	M	3	4.9
2012	Visit 1	IL-17	10	0.647	0.437	0.568	0.550667		Y	Y	Y	1	10 H	4.9	4.9	4.9	4.9	1.58924	SIRNA	12	B	10ug LPS	M	3	4.9
2012	Visit 1	IL-17	24	6.137	8.196	7.142	7.15833		Y	Y	Y	1	24 H	4.9	4.9	4.9	4.9	1.58924	SIRNA	12	B	10ug LPS	M	3	4.9
2013	Visit 1	IL-17	-0.5	7.464	3.31	7.326	6.03333		Y	Y	Y	1	-30 M	4.9	4.9	4.9	4.9	1.58924	SIRNA	13	P	Placebo	M	1	4.9
2013	Visit 1	IL-17	0.5	0.188	0	0.204	0.130667		Y	Y	Y	1	30 M	4.9	4.9	4.9	4.9	1.58924	SIRNA	13	P	Placebo	M	1	4.9
2013	Visit 1	IL-17	1	0	0	0	0		Y	Y	Y	1	1 H	4.9	4.9	4.9	4.9	1.58924	SIRNA	13	P	Placebo	M	1	4.9
2013	Visit 1	IL-17	2	4.214	0.03	0.528	1.59067		Y	Y	Y	1	2 H	4.9	4.9	4.9	4.9	1.58924	SIRNA	13	P	Placebo	M	1	4.9
2013	Visit 1	IL-17	3	1.522	1.639	1.472	1.54433		Y	Y	Y	1	3 H	4.9	4.9	4.9	4.9	1.58924	SIRNA	13	P	Placebo	M	1	4.9
2013	Visit 1	IL-17	4	1.505	1.488	1.039	1.344		Y	Y	Y	1	4 H	4.9	4.9	4.9	4.9	1.58924	SIRNA	13	P	Placebo	M	1	4.9
2013	Visit 1	IL-17	5	4.18	0.923	1.006	2.03633		Y	Y	Y	1	5 H	4.9	4.9	4.9	4.9	1.58924	SIRNA	13	P	Placebo	M	1	4.9
2013	Visit 1	IL-17	6	0.577	0.3	0	0.292333		Y	Y	Y	1	6 H	4.9	4.9	4.9	4.9	1.58924	SIRNA	13	P	Placebo	M	1	4.9
2013	Visit 1	IL-17	7	0.349	1.006	0.015	0.456667		Y	Y	Y	1	7 H	4.9	4.9	4.9	4.9	1.58924	SIRNA	13	P	Placebo	M	1	4.9
2013	Visit 1	IL-17	8	2.852	1.288	1.255	1.79833		Y	Y	Y	1	8 H	4.9	4.9	4.9	4.9	1.58924	SIRNA	13	P	Placebo	M	1	4.9
2013	Visit 1	IL-17	9	0.446	0	0.857	0.434333		Y	Y	Y	1	9 H	4.9	4.9	4.9	4.9	1.58924	SIRNA	13	P	Placebo	M	1	4.9
2013	Visit 1	IL-17	10	1.723	0.923	1.188	1.278		Y	Y	Y	1	10 H	4.9	4.9	4.9	4.9	1.58924	SIRNA	13	P	Placebo	M	1	4.9
2013	Visit 1	IL-17	24	1.372	1.455	1.288	1.37167		Y	Y	Y	1	24 H	4.9	4.9	4.9	4.9	1.58924	SIRNA	13	P	Placebo	M	1	4.9
2014	Visit 1	IL-17	-0.5	12.364	10.599	9.246	10.7363		N	N	Y	1	-30 M	12.364	10.599	4.9	9.28767	2.22869	SIRNA	14	A	1ug LPS	M	2	9.28767
2014	Visit 1	IL-17	0.5	4.974	4.307	4.813	4.698		Y	Y	Y	1	30 M	4.9	4.9	4.9	4.9	1.58924	SIRNA	14	A	1ug LPS	M	2	9.28767
2014	Visit 1	IL-17	1	6.192	4.008	3.479	4.55967		Y	Y	Y	1	1 H	4.9	4.9	4.9	4.9	1.58924	SIRNA	14	A	1ug LPS	M	2	9.28767
2014	Visit 1	IL-17	2	9.819	5.871	6.904	7.53133		N	Y	Y	1	2 H	9.819	4.9	4.9	6.53967	1.87789	SIRNA	14	A	1ug LPS	M	2	9.28767
2014	Visit 1	IL-17	3	9.727	10.049	8.511	9.429		Y	N	Y	1	3 H	4.9	10.049	4.9	6.61633	1.88954	SIRNA	14	A	1ug LPS	M	2	9.28767
2014	Visit 1	IL-17	4	6.491	5.802	4.606	5.633		Y	Y	Y	1	4 H	4.9	4.9	4.9	4.9	1.58924	SIRNA	14	A	1ug LPS	M	2	9.28767
2014	Visit 1	IL-17	5	9.246	8.993	9.705	9.31467		Y	Y	Y	1	5 H	4.9	4.9	4.9	4.9	1.58924	SIRNA	14	A	1ug LPS	M	2	9.28767
2014	Visit 1	IL-17	6	10.003	10.691	8.603	9.76567		N	N	Y	1	6 H	10.003	10.691	4.9	8.53133	2.14375	SIRNA	14	A	1ug LPS	M	2	9.28767
2014	Visit 1	IL-17	7	5.94	5.664	4.859	5.48767		Y	Y	Y	1	7 H	4.9	4.9	4.9	4.9	1.58924	SIRNA	14	A	1ug LPS	M	2	9.28767
2014	Visit 1	IL-17	8	11.447	10.393	10.76	10.8667		N	N	N	1	8 H	11.447	10.393	10.76	10.8667	2.3857	SIRNA	14	A	1ug LPS	M	2	9.28767
2014	Visit 1	IL-17	9	9.705	10.92	10.072	10.2323		Y	N	N	1	9 H	4.9	10.92	10.072	8.63067	2.15532	SIRNA	14	A	1ug LPS	M	2	9.28767
2014	Visit 1	IL-17	10	4.974	4.629	4.238	4.61367		Y	Y	Y	1	10 H	4.9	4.9	4.9	4.9	1.58924	SIRNA	14	A	1ug LPS	M	2	9.28767
2014	Visit 1	IL-17	24	2.788	4.445	3.018	3.417		Y	Y	Y	1	24 H	4.9	4.9	4.9	4.9	1.58924	SIRNA	14	A	1ug LPS	M	2	9.28767
2015	Visit 1	IL-17	-0.5	10.234	4.837	5.005	6.692		N	Y	Y	1	-30 M	10.234	4.9	4.9	6.678	1.89882	SIRNA	15	D	100ug LPS	M	5	6.678
2015	Visit 1	IL-17	0.5	5.704	6.177	6.038	5.973		Y	Y	Y	1	30 M	4.9	4.9	4.9	4.9	1.58924	SIRNA	15	D	100ug LPS	M	5	6.678
2015	Visit 1	IL-17	1	3.034	2.608	2.294	2.64533		Y	Y	Y	1	1 H	4.9	4.9	4.9	4.9	1.58924	SIRNA	15	D	100ug LPS	M	5	6.678
2015	Visit 1	IL-17	2	6.816	1.431	1.979	3.40867		Y	Y	Y	1	2 H	4.9	4.9	4.9	4.9	1.58924	SIRNA	15	D	100ug LPS	M	5	6.678
2015	Visit 1	IL-17	3	11.876	13.539	9.383	11.5993		N	N	Y	1	3 H	11.876	13.539	4.9	10.105	2.31303	SIRNA	15	D	100ug LPS	M	5	6.678
2015	Visit 1	IL-17	4	0.994	1.198	0.066	0.752667		Y	Y	Y	1	4 H	4.9	4.9	4.9	4.9	1.58924	SIRNA	15	D	100ug LPS	M	5	6.678
2015	Visit 1	IL-17	5	6.76	2.892	3.063	4.23833		Y	Y	Y	1	5 H	4.9	4.9	4.9	4.9	1.58924	SIRNA	15	D	100ug LPS	M	5	6.678
2015	Visit 1	IL-17	6	10.179	10.536	8.226	9.647		N	N	Y	1	6 H	10.179	10.536	4.9	8.53833	2.14457	SIRNA	15	D	100ug LPS	M	5	6.678
2015	Visit 1	IL-17	7	1.169	1.373	1.169	1.237		Y	Y	Y	1	7 H	4.9	4.9	4.9	4.9	1.58924	SIRNA	15	D	100ug LPS	M	5	6.678
2015	Visit 1	IL-17	8	9.246	6.26	6.149	7.21833		Y	Y	Y	1	8 H	4.9	4.9	4.9	4.9	1.58924	SIRNA	15	D	100ug LPS	M	5	6.678
2015	Visit 1	IL-17	9	8.723	10.481	8.888	9.364		Y	N	Y	1	9 H	4.9	10.481	4.9	6.76033	1.91107	SIRNA	15	D	100ug LPS	M	5	6.678
2015	Visit 1	IL-17	10	4.529	3.826	3.233	3.86267		Y	Y	Y	1	10 H	4.9	4.9	4.9	4.9	1.58924	SIRNA	15	D	100ug LPS	M	5	6.678
2015	Visit 1	IL-17	24	3.713	3.939	2.864	3.50533		Y	Y	Y	1	24 H	4.9	4.9	4.9	4.9	1.58924	SIRNA	15	D	100ug LPS	M	5	6.678
3101	Visit 1	IL-17	-0.5	36.693	51.433	51.575	46.567		N	N	N	1	-30 M	36.693	51.433	51.575	46.567	3.84089	SIRNA	101	C	30ug LPS	R	4	46.567
3101	Visit 1	IL-17	0.5	179.338	170.777	141.08	163.732		N	N	N	1	30 M	179.338	170.777	141.08	163.732	5.09823	SIRNA	101	C	30ug LPS	R	4	46.567
3101	Visit 1	IL-17	1	155.997	149.237	136.994	147.409		N	N	N	1	1 H	155.997	149.237	136.994	147.409	4.99321	SIRNA	101	C	30ug LPS	R	4	46.567
3101	Visit 1	IL-17	2	112.781	124.423	119.093	118.766		N	N	N	1	2 H	112.781	124.423	119.093	118.766	4.77715	SIRNA	101	C	30ug LPS	R	4	46.567
3101	Visit 1	IL-17	3	385.205	368.872	386.595	380.224		N	N	N	1	3 H	385.205	368.872	386.595	380.224	5.94076	SIRNA	101	C	30ug LPS	R	4	46.567
3101	Visit 1	IL-17	4	144.796	148.597	138.5	143.964		N	N	N	1	4 H	144.796	148.597	138.5	143.964	4.96957	SIRNA	101	C	30ug LPS	R	4	46.567
3101	Visit 1	IL-17	5	185.914	222.946	216.49	208.45		N	N	N	1	5 H	185.914	222.946	216.49	208.45	5.3397	SIRNA	101	C	30ug LPS	R	4	46.567
3101	Visit 1	IL-17	6	195.549	173.823	179.172	182.848		N	N	N	1	6 H	195.549	173.823	179.172	182.848	5.20866	SIRNA	101	C	30ug LPS	R	4	46.567
3101	Visit 1	IL-17	7	135.757	132.313	129.428	132.499		N	N	N	1	7 H	135.757	132.313	129.428	132.499	4.88658	SIRNA	101	C	30ug LPS	R	4	46.567
3101	Visit 1	IL-17	8	89.859	104.076	103.481	99.1387		N	N	N	1	8 H	89.859	104.076	103.481	99.1387	4.59652	SIRNA	101	C	30ug LPS	R	4	46.567
3101	Visit 1	IL-17	9	13.695	9.786	13.241	12.2407	wells empty due to lack of sample	N	Y	N	1	9 H	13.695	4.9	13.241	10.612	2.36199	SIRNA	101	C	30ug LPS	R	4	46.567
3101	Visit 1	IL-17	10	104.794	99.073	92.519	98.7953		N	N	N	1	10 H	104.794	99.073	92.519	98.7953	4.59305	SIRNA	101	C	30ug LPS	R	4	46.567
3101	Visit 1	IL-17	24	25.957	46.462	31.135	34.518		N	N	N	1	24 H	25.957	46.462	31.135	34.518	3.54148	SIRNA	101	C	30ug LPS	R	4	46.567
3102	Visit 1	IL-17	-0.5	15.204	12.68	78.01	35.298		N	N	N	1	-30 M	15.204	12.68	78.01	35.298	3.56383	SIRNA	102	D	100ug LPS	R	5	35.298
3102	Visit 1	IL-17	0.5	6.301	3.995	0	3.432	3 wells empty due to lack of sample	Y	Y	Y	1	30 M	4.9	4.9	4.9	4.9	1.58924	SIRNA	102	D	100ug LPS	R	5	35.298
3102	Visit 1	IL-17	1	1.325	1.401	1.279	1.335		Y	Y	Y	1	1 H	4.9	4.9	4.9	4.9	1.58924	SIRNA	102	D	100ug LPS	R	5	35.298
3102	Visit 1	IL-17	2	4.872	1.756	2.984	3.204		Y	Y	Y	1	2 H	4.9	4.9	4.9	4.9	1.58924	SIRNA	102	D	100ug LPS	R	5	35.298
3102	Visit 1	IL-17	3	6.284	5.576	4.986	5.61533		Y	Y	Y	1	3 H	4.9	4.9	4.9	4.9	1.58924	SIRNA	102	D	100ug LPS	R	5	35.298
3102	Visit 1	IL-17	4	1.157	0.825	1.051	1.011		Y	Y	Y	1	4 H	4.9	4.9	4.9	4.9	1.58924	SIRNA	102	D	100ug LPS	R	5	35.298
3102	Visit 1	IL-17	5	5.445	2.288	15.808	7.847		Y	Y	N	1	5 H	4.9	4.9	15.808	8.536	2.14429	SIRNA	102	D	100ug LPS	R	5	35.298
3102	Visit 1	IL-17	6	2.572	2.1	2.194	2.28867		Y	Y	Y	1	6 H	4.9	4.9	4.9	4.9	1.58924	SIRNA	102	D	100ug LPS	R	5	35.298
3102	Visit 1	IL-17	7	2.162	2.367	1.974	2.16767		Y	Y	Y	1	7 H	4.9	4.9	4.9	4.9	1.58924	SIRNA	102	D	100ug LPS	R	5	35.298
3102	Visit 1	IL-17	8	3.802	3.609	6.251	4.554		Y	Y	Y	1	8 H	4.9	4.9	4.9	4.9	1.58924	SIRNA	102	D	100ug LPS	R	5	35.298
3102	Visit 1	IL-17	9	1.648	1.386	1.463	1.499		Y	Y	Y	1	9 H	4.9	4.9	4.9	4.9	1.58924	SIRNA	102	D	100ug LPS	R	5	35.298
3102	Visit 1	IL-17	10	3.769	3.192	3.48	3.48033		Y	Y	Y	1	10 H	4.9	4.9	4.9	4.9	1.58924	SIRNA	102	D	100ug LPS	R	5	35.298
3102	Visit 1	IL-17	24	0.049	0.283	0.441	0.257667		Y	Y	Y	1	24 H	4.9	4.9	4.9	4.9	1.58924	SIRNA	102	D	100ug LPS	R	5	35.298
2001	Visit 1	IP-10	-0.5	1041.4	1065.61	647.395	918.134		N	N	N	1	-30 M	1041.4	1065.61	647.395	918.134	6.82234	SIRNA	1	C	30ug LPS	M	4	918.134
2001	Visit 1	IP-10	0.5	73.94	64.953	70.687	69.86		N	N	N	1	30 M	73.94	64.953	70.687	69.86	4.24649	SIRNA	1	C	30ug LPS	M	4	918.134
2001	Visit 1	IP-10	1	81.146	80.998	65.869	76.0043		N	N	N	1	1 H	81.146	80.998	65.869	76.0043	4.33079	SIRNA	1	C	30ug LPS	M	4	918.134
2001	Visit 1	IP-10	2	204.522	155.901	173.838	178.087		N	N	N	1	2 H	204.522	155.901	173.838	178.087	5.18227	SIRNA	1	C	30ug LPS	M	4	918.134
2001	Visit 1	IP-10	3	161.726	135.205	117.754	138.228		N	N	N	1	3 H	161.726	135.205	117.754	138.228	4.92891	SIRNA	1	C	30ug LPS	M	4	918.134
2001	Visit 1	IP-10	4	224.159	233.487	185.319	214.322		N	N	N	1	4 H	224.159	233.487	185.319	214.322	5.36748	SIRNA	1	C	30ug LPS	M	4	918.134
2001	Visit 1	IP-10	5	84.236	94.089	85.036	87.787		N	N	N	1	5 H	84.236	94.089	85.036	87.787	4.47491	SIRNA	1	C	30ug LPS	M	4	918.134
2001	Visit 1	IP-10	6	180.334	162.692	66.754	136.593		N	N	N	1	6 H	180.334	162.692	66.754	136.593	4.91701	SIRNA	1	C	30ug LPS	M	4	918.134
2001	Visit 1	IP-10	7	511.733	512.963	450.468	491.721		N	N	N	1	7 H	511.733	512.963	450.468	491.721	6.19791	SIRNA	1	C	30ug LPS	M	4	918.134
2001	Visit 1	IP-10	8	173.125	185.258	176.54	178.308		N	N	N	1	8 H	173.125	185.258	176.54	178.308	5.18351	SIRNA	1	C	30ug LPS	M	4	918.134
2001	Visit 1	IP-10	9	121.975	135.438	110.425	122.613		N	N	N	1	9 H	121.975	135.438	110.425	122.613	4.80903	SIRNA	1	C	30ug LPS	M	4	918.134
2001	Visit 1	IP-10	10	407.02	448.787	382.549	412.785		N	N	N	1	10 H	407.02	448.787	382.549	412.785	6.02293	SIRNA	1	C	30ug LPS	M	4	918.134
2001	Visit 1	IP-10	24	281.074	303.018	246.763	276.952		N	N	N	1	24 H	281.074	303.018	246.763	276.952	5.62384	SIRNA	1	C	30ug LPS	M	4	918.134
2002	Visit 1	IP-10	-0.5	607.507	534.367	501.293	547.722		N	N	N	1	-30 M	607.507	534.367	501.293	547.722	6.30577	SIRNA	2	D	100ug LPS	M	5	547.722
2002	Visit 1	IP-10	0.5	534.125	555.194	435.337	508.219		N	N	N	1	30 M	534.125	555.194	435.337	508.219	6.23091	SIRNA	2	D	100ug LPS	M	5	547.722
2002	Visit 1	IP-10	1	656.628	645.188	577.175	626.33		N	N	N	1	1 H	656.628	645.188	577.175	626.33	6.43988	SIRNA	2	D	100ug LPS	M	5	547.722
2002	Visit 1	IP-10	2	1499.01	1507.12	1356.01	1454.05		N	N	N	1	2 H	1499.01	1507.12	1356.01	1454.05	7.28211	SIRNA	2	D	100ug LPS	M	5	547.722
2002	Visit 1	IP-10	3	1268.84	1083.93	1176.82	1176.53		N	N	N	1	3 H	1268.84	1083.93	1176.82	1176.53	7.07033	SIRNA	2	D	100ug LPS	M	5	547.722
2002	Visit 1	IP-10	4	1269.24	1118.91	788.014	1058.72		N	N	N	1	4 H	1269.24	1118.91	788.014	1058.72	6.96482	SIRNA	2	D	100ug LPS	M	5	547.722
2002	Visit 1	IP-10	5	2013.81	2196.8	1863.58	2024.73		N	N	N	1	5 H	2013.81	2196.8	1863.58	2024.73	7.61319	SIRNA	2	D	100ug LPS	M	5	547.722
2002	Visit 1	IP-10	6	965.163	899.15	764.213	876.175		N	N	N	1	6 H	965.163	899.15	764.213	876.175	6.77557	SIRNA	2	D	100ug LPS	M	5	547.722
2002	Visit 1	IP-10	7	1078.6	1121.36	800.287	1000.08		N	N	N	1	7 H	1078.6	1121.36	800.287	1000.08	6.90783	SIRNA	2	D	100ug LPS	M	5	547.722
2002	Visit 1	IP-10	8	1054.24	1165.22	1151.51	1123.66		N	N	N	1	8 H	1054.24	1165.22	1151.51	1123.66	7.02434	SIRNA	2	D	100ug LPS	M	5	547.722
2002	Visit 1	IP-10	9	545.709	630.457	529.169	568.445		N	N	N	1	9 H	545.709	630.457	529.169	568.445	6.3429	SIRNA	2	D	100ug LPS	M	5	547.722
2002	Visit 1	IP-10	10	2648.39	2633.79	2337.71	2539.96		N	N	N	1	10 H	2648.39	2633.79	2337.71	2539.96	7.8399	SIRNA	2	D	100ug LPS	M	5	547.722
2002	Visit 1	IP-10	24	1664.36	1258.56	1138.88	1353.93		N	N	N	1	24 H	1664.36	1258.56	1138.88	1353.93	7.21077	SIRNA	2	D	100ug LPS	M	5	547.722
2003	Visit 1	IP-10	-0.5	79.125	81.979	74.142	78.4153		N	N	N	1	-30 M	79.125	81.979	74.142	78.4153	4.36202	SIRNA	3	B	10ug LPS	M	3	78.4153
2003	Visit 1	IP-10	0.5	212.49	212.25	217.405	214.048		N	N	N	1	30 M	212.49	212.25	217.405	214.048	5.3662	SIRNA	3	B	10ug LPS	M	3	78.4153
2003	Visit 1	IP-10	1	194.428	230.75	234.951	220.043		N	N	N	1	1 H	194.428	230.75	234.951	220.043	5.39382	SIRNA	3	B	10ug LPS	M	3	78.4153
2003	Visit 1	IP-10	2	193.737	200.741	202.364	198.947		N	N	N	1	2 H	193.737	200.741	202.364	198.947	5.29304	SIRNA	3	B	10ug LPS	M	3	78.4153
2003	Visit 1	IP-10	3	174.617	174.767	167.692	172.359		N	N	N	1	3 H	174.617	174.767	167.692	172.359	5.14958	SIRNA	3	B	10ug LPS	M	3	78.4153
2003	Visit 1	IP-10	4	111.491	126.312	121.939	119.914		N	N	N	1	4 H	111.491	126.312	121.939	119.914	4.78677	SIRNA	3	B	10ug LPS	M	3	78.4153
2003	Visit 1	IP-10	5	326.798	330.963	348.29	335.35		N	N	N	1	5 H	326.798	330.963	348.29	335.35	5.81518	SIRNA	3	B	10ug LPS	M	3	78.4153
2003	Visit 1	IP-10	6	379.139	363.533	382.354	375.009		N	N	N	1	6 H	379.139	363.533	382.354	375.009	5.92695	SIRNA	3	B	10ug LPS	M	3	78.4153
2003	Visit 1	IP-10	7	42.653	48.814	47.441	46.3027		N	N	N	1	7 H	42.653	48.814	47.441	46.3027	3.8352	SIRNA	3	B	10ug LPS	M	3	78.4153
2003	Visit 1	IP-10	8	329.847	361.209	352.721	347.926		N	N	N	1	8 H	329.847	361.209	352.721	347.926	5.85199	SIRNA	3	B	10ug LPS	M	3	78.4153
2003	Visit 1	IP-10	9	62.32	60.066	57.71	60.032		N	N	N	1	9 H	62.32	60.066	57.71	60.032	4.09488	SIRNA	3	B	10ug LPS	M	3	78.4153
2003	Visit 1	IP-10	10	246.095	265.77	267.791	259.885		N	N	N	1	10 H	246.095	265.77	267.791	259.885	5.56024	SIRNA	3	B	10ug LPS	M	3	78.4153
2003	Visit 1	IP-10	24	213.303	219.495	215.002	215.933		N	N	N	1	24 H	213.303	219.495	215.002	215.933	5.37497	SIRNA	3	B	10ug LPS	M	3	78.4153
2005	Visit 1	IP-10	-0.5	3.283	1.503	0.826	1.87067		Y	Y	Y	1	-30 M	4.9	4.9	4.9	4.9	1.58924	SIRNA	5	P	Placebo	M	1	4.9
2005	Visit 1	IP-10	0.5	8.899	8.058	8.243	8.4		Y	Y	Y	1	30 M	4.9	4.9	4.9	4.9	1.58924	SIRNA	5	P	Placebo	M	1	4.9
2005	Visit 1	IP-10	1	3.879	3.567	3.461	3.63567		Y	Y	Y	1	1 H	4.9	4.9	4.9	4.9	1.58924	SIRNA	5	P	Placebo	M	1	4.9
2005	Visit 1	IP-10	2	3.944	2.234	2.132	2.77		Y	Y	Y	1	2 H	4.9	4.9	4.9	4.9	1.58924	SIRNA	5	P	Placebo	M	1	4.9
2005	Visit 1	IP-10	3	2.188	1.644	1.758	1.86333		Y	Y	Y	1	3 H	4.9	4.9	4.9	4.9	1.58924	SIRNA	5	P	Placebo	M	1	4.9
2005	Visit 1	IP-10	4	6.69	6.08	5.616	6.12867		Y	Y	Y	1	4 H	4.9	4.9	4.9	4.9	1.58924	SIRNA	5	P	Placebo	M	1	4.9
2005	Visit 1	IP-10	5	3.384	1.47	1.459	2.10433		Y	Y	Y	1	5 H	4.9	4.9	4.9	4.9	1.58924	SIRNA	5	P	Placebo	M	1	4.9
2005	Visit 1	IP-10	6	4.478	4.306	4.594	4.45933		Y	Y	Y	1	6 H	4.9	4.9	4.9	4.9	1.58924	SIRNA	5	P	Placebo	M	1	4.9
2005	Visit 1	IP-10	7	2.963	2.425	2.461	2.61633		Y	Y	Y	1	7 H	4.9	4.9	4.9	4.9	1.58924	SIRNA	5	P	Placebo	M	1	4.9
2005	Visit 1	IP-10	8	7.629	7.388	7.272	7.42967		Y	Y	Y	1	8 H	4.9	4.9	4.9	4.9	1.58924	SIRNA	5	P	Placebo	M	1	4.9
2005	Visit 1	IP-10	9	12.173	10.91	11.472	11.5183		N	N	N	1	9 H	12.173	10.91	11.472	11.5183	2.44394	SIRNA	5	P	Placebo	M	1	4.9
2005	Visit 1	IP-10	10	36.826	35.811	34.056	35.5643		N	N	N	1	10 H	36.826	35.811	34.056	35.5643	3.57134	SIRNA	5	P	Placebo	M	1	4.9
2005	Visit 1	IP-10	24	15.205	14.804	14.377	14.7953		N	N	N	1	24 H	15.205	14.804	14.377	14.7953	2.69431	SIRNA	5	P	Placebo	M	1	4.9
2007	Visit 1	IP-10	-0.5	761.758	596.992	655.517	671.422		N	N	N	1	-30 M	761.758	596.992	655.517	671.422	6.5094	SIRNA	7	A	1ug LPS	M	2	671.422
2007	Visit 1	IP-10	0.5	338.565	362.198	358.885	353.216		N	N	N	1	30 M	338.565	362.198	358.885	353.216	5.86708	SIRNA	7	A	1ug LPS	M	2	671.422
2007	Visit 1	IP-10	1	87.65	80.264	82.977	83.6303		N	N	N	1	1 H	87.65	80.264	82.977	83.6303	4.42641	SIRNA	7	A	1ug LPS	M	2	671.422
2007	Visit 1	IP-10	2	419.739	443.803	258.443	373.995		N	N	N	1	2 H	419.739	443.803	258.443	373.995	5.92424	SIRNA	7	A	1ug LPS	M	2	671.422
2007	Visit 1	IP-10	3	125.644	111.166	132.428	123.079		N	N	N	1	3 H	125.644	111.166	132.428	123.079	4.81283	SIRNA	7	A	1ug LPS	M	2	671.422
2007	Visit 1	IP-10	4	1322	1473.8	1238.89	1344.89		N	N	N	1	4 H	1322	1473.8	1238.89	1344.89	7.20407	SIRNA	7	A	1ug LPS	M	2	671.422
2007	Visit 1	IP-10	5	236.514	233.996	214.224	228.245		N	N	N	1	5 H	236.514	233.996	214.224	228.245	5.43042	SIRNA	7	A	1ug LPS	M	2	671.422
2007	Visit 1	IP-10	6	302.934	303.065	282.535	296.178		N	N	N	1	6 H	302.934	303.065	282.535	296.178	5.69096	SIRNA	7	A	1ug LPS	M	2	671.422
2007	Visit 1	IP-10	7	95.586	88.989	83.397	89.324		N	N	N	1	7 H	95.586	88.989	83.397	89.324	4.49227	SIRNA	7	A	1ug LPS	M	2	671.422
2007	Visit 1	IP-10	8	495.32	421.293	404.896	440.503		N	N	N	1	8 H	495.32	421.293	404.896	440.503	6.08792	SIRNA	7	A	1ug LPS	M	2	671.422
2007	Visit 1	IP-10	9	193.123	199.979	216.045	203.049		N	N	N	1	9 H	193.123	199.979	216.045	203.049	5.31345	SIRNA	7	A	1ug LPS	M	2	671.422
2007	Visit 1	IP-10	10	199.693	148.553	159.422	169.223		N	N	N	1	10 H	199.693	148.553	159.422	169.223	5.13122	SIRNA	7	A	1ug LPS	M	2	671.422
2007	Visit 1	IP-10	24	977.787	931.764	924.952	944.834		N	N	N	1	24 H	977.787	931.764	924.952	944.834	6.85101	SIRNA	7	A	1ug LPS	M	2	671.422
2008	Visit 1	IP-10	-0.5	5.161	1.995	1.572	2.90933		Y	Y	Y	1	-30 M	4.9	4.9	4.9	4.9	1.58924	SIRNA	8	P	Placebo	M	1	4.9
2008	Visit 1	IP-10	0.5	4.27	3.53	3.543	3.781		Y	Y	Y	1	30 M	4.9	4.9	4.9	4.9	1.58924	SIRNA	8	P	Placebo	M	1	4.9
2008	Visit 1	IP-10	1	9.978	9.587	6.132	8.56567		N	Y	Y	1	1 H	9.978	4.9	4.9	6.59267	1.88596	SIRNA	8	P	Placebo	M	1	4.9
2008	Visit 1	IP-10	2	38.666	32.732	32.643	34.6803		N	N	N	1	2 H	38.666	32.732	32.643	34.6803	3.54617	SIRNA	8	P	Placebo	M	1	4.9
2008	Visit 1	IP-10	3	117.226	113.847	106.449	112.507		N	N	N	1	3 H	117.226	113.847	106.449	112.507	4.72302	SIRNA	8	P	Placebo	M	1	4.9
2008	Visit 1	IP-10	4	13.746	14.893	12.809	13.816		N	N	N	1	4 H	13.746	14.893	12.809	13.816	2.62583	SIRNA	8	P	Placebo	M	1	4.9
2008	Visit 1	IP-10	5	7.59	6.558	6.219	6.789		Y	Y	Y	1	5 H	4.9	4.9	4.9	4.9	1.58924	SIRNA	8	P	Placebo	M	1	4.9
2008	Visit 1	IP-10	6	1.634	1.599	1.554	1.59567		Y	Y	Y	1	6 H	4.9	4.9	4.9	4.9	1.58924	SIRNA	8	P	Placebo	M	1	4.9
2008	Visit 1	IP-10	7	1.188	1.464	1.097	1.24967		Y	Y	Y	1	7 H	4.9	4.9	4.9	4.9	1.58924	SIRNA	8	P	Placebo	M	1	4.9
2008	Visit 1	IP-10	8	35.814	32.806	15.911	28.177		N	N	N	1	8 H	35.814	32.806	15.911	28.177	3.33851	SIRNA	8	P	Placebo	M	1	4.9
2008	Visit 1	IP-10	9	72.626	71.017	65.234	69.6257		N	N	N	1	9 H	72.626	71.017	65.234	69.6257	4.24313	SIRNA	8	P	Placebo	M	1	4.9
2008	Visit 1	IP-10	10	52.627	47.819	42.058	47.5013		N	N	N	1	10 H	52.627	47.819	42.058	47.5013	3.86076	SIRNA	8	P	Placebo	M	1	4.9
2008	Visit 1	IP-10	24	31.084	30.437	31.234	30.9183		N	N	N	1	24 H	31.084	30.437	31.234	30.9183	3.43135	SIRNA	8	P	Placebo	M	1	4.9
2009	Visit 1	IP-10	-0.5	36.732	35.481	32.407	34.8733		N	N	N	1	-30 M	36.732	35.481	32.407	34.8733	3.55172	SIRNA	9	D	100ug LPS	M	5	34.8733
2009	Visit 1	IP-10	0.5	170.638	143.528	75.212	129.793		N	N	N	1	30 M	170.638	143.528	75.212	129.793	4.86594	SIRNA	9	D	100ug LPS	M	5	34.8733
2009	Visit 1	IP-10	1	31.444	30.048	11.061	24.1843		N	N	N	1	1 H	31.444	30.048	11.061	24.1843	3.18571	SIRNA	9	D	100ug LPS	M	5	34.8733
2009	Visit 1	IP-10	2	17.113	17.143	16.165	16.807		N	N	N	1	2 H	17.113	17.143	16.165	16.807	2.8218	SIRNA	9	D	100ug LPS	M	5	34.8733
2009	Visit 1	IP-10	3	421.181	391.148	375.555	395.961		N	N	N	1	3 H	421.181	391.148	375.555	395.961	5.98132	SIRNA	9	D	100ug LPS	M	5	34.8733
2009	Visit 1	IP-10	4	181.421	161.002	113.132	151.852		N	N	N	1	4 H	181.421	161.002	113.132	151.852	5.0229	SIRNA	9	D	100ug LPS	M	5	34.8733
2009	Visit 1	IP-10	5	100.624	102.249	97.083	99.9853		N	N	N	1	5 H	100.624	102.249	97.083	99.9853	4.60502	SIRNA	9	D	100ug LPS	M	5	34.8733
2009	Visit 1	IP-10	6	9.525	7.303	6.184	7.67067		Y	Y	Y	1	6 H	4.9	4.9	4.9	4.9	1.58924	SIRNA	9	D	100ug LPS	M	5	34.8733
2009	Visit 1	IP-10	7	3.955	3.326	0.221	2.50067		Y	Y	Y	1	7 H	4.9	4.9	4.9	4.9	1.58924	SIRNA	9	D	100ug LPS	M	5	34.8733
2009	Visit 1	IP-10	8	830.719	750.291	350.768	643.926		N	N	N	1	8 H	830.719	750.291	350.768	643.926	6.46758	SIRNA	9	D	100ug LPS	M	5	34.8733
2009	Visit 1	IP-10	9	1793.44	0	0	597.815	2 & 3 wells empty due to lack of sample	N	Y	Y	1	9 H	1793.44	4.9	4.9	601.082	6.39873	SIRNA	9	D	100ug LPS	M	5	34.8733
2009	Visit 1	IP-10	10	423.445	371.643	266.164	353.751		N	N	N	1	10 H	423.445	371.643	266.164	353.751	5.86859	SIRNA	9	D	100ug LPS	M	5	34.8733
2009	Visit 1	IP-10	24	866.049	806.504	778.742	817.098		N	N	N	1	24 H	866.049	806.504	778.742	817.098	6.70576	SIRNA	9	D	100ug LPS	M	5	34.8733
2010	Visit 1	IP-10	-0.5	19.761	18.915	17.576	18.7507		N	N	N	1	-30 M	19.761	18.915	17.576	18.7507	2.93123	SIRNA	10	C	30ug LPS	M	4	18.7507
2010	Visit 1	IP-10	0.5	26.921	33.225	29.274	29.8067		N	N	N	1	30 M	26.921	33.225	29.274	29.8067	3.39473	SIRNA	10	C	30ug LPS	M	4	18.7507
2010	Visit 1	IP-10	1	45.154	44.334	43.662	44.3833		N	N	N	1	1 H	45.154	44.334	43.662	44.3833	3.79286	SIRNA	10	C	30ug LPS	M	4	18.7507
2010	Visit 1	IP-10	2	7.023	5.514	4.497	5.678		Y	Y	Y	1	2 H	4.9	4.9	4.9	4.9	1.58924	SIRNA	10	C	30ug LPS	M	4	18.7507
2010	Visit 1	IP-10	3	91.399	92.683	93.954	92.6787		N	N	N	1	3 H	91.399	92.683	93.954	92.6787	4.52914	SIRNA	10	C	30ug LPS	M	4	18.7507
2010	Visit 1	IP-10	4	47.301	44.267	43.421	44.9963		N	N	N	1	4 H	47.301	44.267	43.421	44.9963	3.80658	SIRNA	10	C	30ug LPS	M	4	18.7507
2010	Visit 1	IP-10	5	43.549	41.998	42.484	42.677		N	N	N	1	5 H	43.549	41.998	42.484	42.677	3.75366	SIRNA	10	C	30ug LPS	M	4	18.7507
2010	Visit 1	IP-10	6	42.374	40.397	41.072	41.281		N	N	N	1	6 H	42.374	40.397	41.072	41.281	3.7204	SIRNA	10	C	30ug LPS	M	4	18.7507
2010	Visit 1	IP-10	7	35.42	31.677	30.613	32.57		N	N	N	1	7 H	35.42	31.677	30.613	32.57	3.48339	SIRNA	10	C	30ug LPS	M	4	18.7507
2010	Visit 1	IP-10	8	28.053	27.668	28.506	28.0757		N	N	N	1	8 H	28.053	27.668	28.506	28.0757	3.3349	SIRNA	10	C	30ug LPS	M	4	18.7507
2010	Visit 1	IP-10	9	103.334	100.675	100.639	101.549		N	N	N	1	9 H	103.334	100.675	100.639	101.549	4.62054	SIRNA	10	C	30ug LPS	M	4	18.7507
2010	Visit 1	IP-10	10	10.917	10.861	9.663	10.4803		N	N	Y	1	10 H	10.917	10.861	4.9	8.89267	2.18523	SIRNA	10	C	30ug LPS	M	4	18.7507
2010	Visit 1	IP-10	24	80.205	83.756	84.001	82.654		N	N	N	1	24 H	80.205	83.756	84.001	82.654	4.41466	SIRNA	10	C	30ug LPS	M	4	18.7507
2011	Visit 1	IP-10	-0.5	28.081	27.787	26.68	27.516		N	N	N	1	-30 M	28.081	27.787	26.68	27.516	3.31477	SIRNA	11	C	30ug LPS	M	4	27.516
2011	Visit 1	IP-10	0.5	22.483	21.063	23.772	22.4393		N	N	N	1	30 M	22.483	21.063	23.772	22.4393	3.11082	SIRNA	11	C	30ug LPS	M	4	27.516
2011	Visit 1	IP-10	1	98.885	95.041	98.725	97.5503		N	N	N	1	1 H	98.885	95.041	98.725	97.5503	4.58037	SIRNA	11	C	30ug LPS	M	4	27.516
2011	Visit 1	IP-10	2	31.246	32.391	31.483	31.7067		N	N	N	1	2 H	31.246	32.391	31.483	31.7067	3.45653	SIRNA	11	C	30ug LPS	M	4	27.516
2011	Visit 1	IP-10	3	109.533	95.254	101.635	102.141		N	N	N	1	3 H	109.533	95.254	101.635	102.141	4.62635	SIRNA	11	C	30ug LPS	M	4	27.516
2011	Visit 1	IP-10	4	16.26	15.259	15.196	15.5717		N	N	N	1	4 H	16.26	15.259	15.196	15.5717	2.74545	SIRNA	11	C	30ug LPS	M	4	27.516
2011	Visit 1	IP-10	5	89.189	87.241	81.93	86.12		N	N	N	1	5 H	89.189	87.241	81.93	86.12	4.45574	SIRNA	11	C	30ug LPS	M	4	27.516
2011	Visit 1	IP-10	6	31.715	30.052	32.056	31.2743		N	N	N	1	6 H	31.715	30.052	32.056	31.2743	3.4428	SIRNA	11	C	30ug LPS	M	4	27.516
2011	Visit 1	IP-10	7	74.099	66.829	66.591	69.173		N	N	N	1	7 H	74.099	66.829	66.591	69.173	4.23661	SIRNA	11	C	30ug LPS	M	4	27.516
2011	Visit 1	IP-10	8	28.789	30.028	29.079	29.2987		N	N	N	1	8 H	28.789	30.028	29.079	29.2987	3.37754	SIRNA	11	C	30ug LPS	M	4	27.516
2011	Visit 1	IP-10	9	108.035	104.258	109.543	107.279		N	N	N	1	9 H	108.035	104.258	109.543	107.279	4.67543	SIRNA	11	C	30ug LPS	M	4	27.516
2011	Visit 1	IP-10	10	37.01	36.183	34.741	35.978		N	N	N	1	10 H	37.01	36.183	34.741	35.978	3.58291	SIRNA	11	C	30ug LPS	M	4	27.516
2011	Visit 1	IP-10	24	2.238	2.31	2.207	2.25167		Y	Y	Y	1	24 H	4.9	4.9	4.9	4.9	1.58924	SIRNA	11	C	30ug LPS	M	4	27.516
2012	Visit 1	IP-10	-0.5	226.82	248.83	248.722	241.457		N	N	N	1	-30 M	226.82	248.83	248.722	241.457	5.48669	SIRNA	12	B	10ug LPS	M	3	241.457
2012	Visit 1	IP-10	0.5	133.03	136.697	140.723	136.817		N	N	N	1	30 M	133.03	136.697	140.723	136.817	4.91864	SIRNA	12	B	10ug LPS	M	3	241.457
2012	Visit 1	IP-10	1	58.364	56.353	60.046	58.2543		N	N	N	1	1 H	58.364	56.353	60.046	58.2543	4.06482	SIRNA	12	B	10ug LPS	M	3	241.457
2012	Visit 1	IP-10	2	17.604	18.778	18.463	18.2817		N	N	N	1	2 H	17.604	18.778	18.463	18.2817	2.9059	SIRNA	12	B	10ug LPS	M	3	241.457
2012	Visit 1	IP-10	3	188.586	204.392	207.473	200.15		N	N	N	1	3 H	188.586	204.392	207.473	200.15	5.29907	SIRNA	12	B	10ug LPS	M	3	241.457
2012	Visit 1	IP-10	4	63.425	68.359	63.665	65.1497		N	N	N	1	4 H	63.425	68.359	63.665	65.1497	4.17669	SIRNA	12	B	10ug LPS	M	3	241.457
2012	Visit 1	IP-10	5	108.635	127.033	126.019	120.562		N	N	N	1	5 H	108.635	127.033	126.019	120.562	4.79217	SIRNA	12	B	10ug LPS	M	3	241.457
2012	Visit 1	IP-10	6	107.361	109.857	117.385	111.534		N	N	N	1	6 H	107.361	109.857	117.385	111.534	4.71433	SIRNA	12	B	10ug LPS	M	3	241.457
2012	Visit 1	IP-10	7	76.572	81.893	77.171	78.5453		N	N	N	1	7 H	76.572	81.893	77.171	78.5453	4.36368	SIRNA	12	B	10ug LPS	M	3	241.457
2012	Visit 1	IP-10	8	33.241	38.776	39.409	37.142		N	N	N	1	8 H	33.241	38.776	39.409	37.142	3.61475	SIRNA	12	B	10ug LPS	M	3	241.457
2012	Visit 1	IP-10	9	49.167	53.591	57.57	53.4427		N	N	N	1	9 H	49.167	53.591	57.57	53.4427	3.97861	SIRNA	12	B	10ug LPS	M	3	241.457
2012	Visit 1	IP-10	10	55.165	58.316	56.023	56.5013		N	N	N	1	10 H	55.165	58.316	56.023	56.5013	4.03426	SIRNA	12	B	10ug LPS	M	3	241.457
2012	Visit 1	IP-10	24	154.881	164.008	161.068	159.986		N	N	N	1	24 H	154.881	164.008	161.068	159.986	5.07508	SIRNA	12	B	10ug LPS	M	3	241.457
2013	Visit 1	IP-10	-0.5	136.044	133.092	109.703	126.28		N	N	N	1	-30 M	136.044	133.092	109.703	126.28	4.8385	SIRNA	13	P	Placebo	M	1	126.28
2013	Visit 1	IP-10	0.5	36.231	33.095	30.716	33.3473		N	N	N	1	30 M	36.231	33.095	30.716	33.3473	3.50698	SIRNA	13	P	Placebo	M	1	126.28
2013	Visit 1	IP-10	1	108.273	96.484	91.013	98.59		N	N	N	1	1 H	108.273	96.484	91.013	98.59	4.59097	SIRNA	13	P	Placebo	M	1	126.28
2013	Visit 1	IP-10	2	84.591	86.906	76.229	82.5753		N	N	N	1	2 H	84.591	86.906	76.229	82.5753	4.41371	SIRNA	13	P	Placebo	M	1	126.28
2013	Visit 1	IP-10	3	279.395	261.954	271.376	270.908		N	N	N	1	3 H	279.395	261.954	271.376	270.908	5.60178	SIRNA	13	P	Placebo	M	1	126.28
2013	Visit 1	IP-10	4	262.652	240.752	215.922	239.775		N	N	N	1	4 H	262.652	240.752	215.922	239.775	5.4797	SIRNA	13	P	Placebo	M	1	126.28
2013	Visit 1	IP-10	5	110.546	110.877	102.54	107.988		N	N	N	1	5 H	110.546	110.877	102.54	107.988	4.68202	SIRNA	13	P	Placebo	M	1	126.28
2013	Visit 1	IP-10	6	75.963	73.18	73.082	74.075		N	N	N	1	6 H	75.963	73.18	73.082	74.075	4.30508	SIRNA	13	P	Placebo	M	1	126.28
2013	Visit 1	IP-10	7	82.816	80.362	71.376	78.1847		N	N	N	1	7 H	82.816	80.362	71.376	78.1847	4.35907	SIRNA	13	P	Placebo	M	1	126.28
2013	Visit 1	IP-10	8	136.76	142.734	131.045	136.846		N	N	N	1	8 H	136.76	142.734	131.045	136.846	4.91886	SIRNA	13	P	Placebo	M	1	126.28
2013	Visit 1	IP-10	9	68.408	65.498	61.663	65.1897		N	N	N	1	9 H	68.408	65.498	61.663	65.1897	4.1773	SIRNA	13	P	Placebo	M	1	126.28
2013	Visit 1	IP-10	10	57.421	54.643	47.242	53.102		N	N	N	1	10 H	57.421	54.643	47.242	53.102	3.97221	SIRNA	13	P	Placebo	M	1	126.28
2013	Visit 1	IP-10	24	159.747	160.315	150.835	156.966		N	N	N	1	24 H	159.747	160.315	150.835	156.966	5.05603	SIRNA	13	P	Placebo	M	1	126.28
2014	Visit 1	IP-10	-0.5	1837.24	1909.2	1737.26	1827.9		N	N	N	1	-30 M	1837.24	1909.2	1737.26	1827.9	7.51092	SIRNA	14	A	1ug LPS	M	2	1827.9
2014	Visit 1	IP-10	0.5	802.234	734.085	774.797	770.372		N	N	N	1	30 M	802.234	734.085	774.797	770.372	6.64687	SIRNA	14	A	1ug LPS	M	2	1827.9
2014	Visit 1	IP-10	1	1041.61	1013.32	895.463	983.466		N	N	N	1	1 H	1041.61	1013.32	895.463	983.466	6.89108	SIRNA	14	A	1ug LPS	M	2	1827.9
2014	Visit 1	IP-10	2	456.703	512.462	497.224	488.796		N	N	N	1	2 H	456.703	512.462	497.224	488.796	6.19195	SIRNA	14	A	1ug LPS	M	2	1827.9
2014	Visit 1	IP-10	3	1521.7	1436.79	1526.49	1494.99		N	N	N	1	3 H	1521.7	1436.79	1526.49	1494.99	7.30988	SIRNA	14	A	1ug LPS	M	2	1827.9
2014	Visit 1	IP-10	4	727.19	725.206	619.139	690.512		N	N	N	1	4 H	727.19	725.206	619.139	690.512	6.53743	SIRNA	14	A	1ug LPS	M	2	1827.9
2014	Visit 1	IP-10	5	1482.97	1504.82	1385.91	1457.9		N	N	N	1	5 H	1482.97	1504.82	1385.91	1457.9	7.28475	SIRNA	14	A	1ug LPS	M	2	1827.9
2014	Visit 1	IP-10	6	2593.19	2563.88	2022.51	2393.2		N	N	N	1	6 H	2593.19	2563.88	2022.51	2393.2	7.78038	SIRNA	14	A	1ug LPS	M	2	1827.9
2014	Visit 1	IP-10	7	1014.3	1008.4	883.588	968.761		N	N	N	1	7 H	1014.3	1008.4	883.588	968.761	6.87602	SIRNA	14	A	1ug LPS	M	2	1827.9
2014	Visit 1	IP-10	8	1214.57	1371.92	1293.05	1293.18		N	N	N	1	8 H	1214.57	1371.92	1293.05	1293.18	7.16486	SIRNA	14	A	1ug LPS	M	2	1827.9
2014	Visit 1	IP-10	9	1766.12	2054.06	1916.34	1912.18		N	N	N	1	9 H	1766.12	2054.06	1916.34	1912.18	7.556	SIRNA	14	A	1ug LPS	M	2	1827.9
2014	Visit 1	IP-10	10	687.262	666.106	584.657	646.008		N	N	N	1	10 H	687.262	666.106	584.657	646.008	6.47081	SIRNA	14	A	1ug LPS	M	2	1827.9
2014	Visit 1	IP-10	24	708.538	682.517	631.866	674.307		N	N	N	1	24 H	708.538	682.517	631.866	674.307	6.51369	SIRNA	14	A	1ug LPS	M	2	1827.9
2015	Visit 1	IP-10	-0.5	566.576	531.345	490.319	529.413		N	N	N	1	-30 M	566.576	531.345	490.319	529.413	6.27177	SIRNA	15	D	100ug LPS	M	5	529.413
2015	Visit 1	IP-10	0.5	761.662	749.99	684.217	731.956		N	N	N	1	30 M	761.662	749.99	684.217	731.956	6.59572	SIRNA	15	D	100ug LPS	M	5	529.413
2015	Visit 1	IP-10	1	373.116	365.718	358.103	365.646		N	N	N	1	1 H	373.116	365.718	358.103	365.646	5.90166	SIRNA	15	D	100ug LPS	M	5	529.413
2015	Visit 1	IP-10	2	38.76	36.696	35.37	36.942		N	N	N	1	2 H	38.76	36.696	35.37	36.942	3.60935	SIRNA	15	D	100ug LPS	M	5	529.413
2015	Visit 1	IP-10	3	901.552	1026.08	871.786	933.138		N	N	N	1	3 H	901.552	1026.08	871.786	933.138	6.83855	SIRNA	15	D	100ug LPS	M	5	529.413
2015	Visit 1	IP-10	4	40.151	38.611	33.437	37.3997		N	N	N	1	4 H	40.151	38.611	33.437	37.3997	3.62166	SIRNA	15	D	100ug LPS	M	5	529.413
2015	Visit 1	IP-10	5	60.466	57.001	50.723	56.0633		N	N	N	1	5 H	60.466	57.001	50.723	56.0633	4.02648	SIRNA	15	D	100ug LPS	M	5	529.413
2015	Visit 1	IP-10	6	1274.67	1131.69	1020.34	1142.23		N	N	N	1	6 H	1274.67	1131.69	1020.34	1142.23	7.04074	SIRNA	15	D	100ug LPS	M	5	529.413
2015	Visit 1	IP-10	7	161.778	152.321	136.135	150.078		N	N	N	1	7 H	161.778	152.321	136.135	150.078	5.01116	SIRNA	15	D	100ug LPS	M	5	529.413
2015	Visit 1	IP-10	8	630.253	579.33	577.094	595.559		N	N	N	1	8 H	630.253	579.33	577.094	595.559	6.3895	SIRNA	15	D	100ug LPS	M	5	529.413
2015	Visit 1	IP-10	9	1008.42	1032.03	977.458	1005.97		N	N	N	1	9 H	1008.42	1032.03	977.458	1005.97	6.91371	SIRNA	15	D	100ug LPS	M	5	529.413
2015	Visit 1	IP-10	10	269.022	278.407	236.065	261.165		N	N	N	1	10 H	269.022	278.407	236.065	261.165	5.56515	SIRNA	15	D	100ug LPS	M	5	529.413
2015	Visit 1	IP-10	24	657.027	610.462	618.396	628.628		N	N	N	1	24 H	657.027	610.462	618.396	628.628	6.44354	SIRNA	15	D	100ug LPS	M	5	529.413
3101	Visit 1	IP-10	-0.5	6081.96	5449.26	5721.06	5750.76		N	N	N	1	-30 M	6081.96	5449.26	5721.06	5750.76	8.65709	SIRNA	101	C	30ug LPS	R	4	5750.76
3101	Visit 1	IP-10	0.5	6008.71	5983.04	4953.9	5648.55		N	N	N	1	30 M	6008.71	5983.04	4953.9	5648.55	8.63915	SIRNA	101	C	30ug LPS	R	4	5750.76
3101	Visit 1	IP-10	1	5391.92	5620.05	5741.07	5584.35		N	N	N	1	1 H	5391.92	5620.05	5741.07	5584.35	8.62772	SIRNA	101	C	30ug LPS	R	4	5750.76
3101	Visit 1	IP-10	2	6251.44	5923.55	6021.52	6065.5		N	N	N	1	2 H	6251.44	5923.55	6021.52	6065.5	8.71037	SIRNA	101	C	30ug LPS	R	4	5750.76
3101	Visit 1	IP-10	3	6150	6172.73	5567.77	5963.5		N	N	N	1	3 H	6150	6172.73	5567.77	5963.5	8.69341	SIRNA	101	C	30ug LPS	R	4	5750.76
3101	Visit 1	IP-10	4	5597.74	5702.57	5946.35	5748.89		N	N	N	1	4 H	5597.74	5702.57	5946.35	5748.89	8.65676	SIRNA	101	C	30ug LPS	R	4	5750.76
3101	Visit 1	IP-10	5	6110.05	5890.52	6078.6	6026.39		N	N	N	1	5 H	6110.05	5890.52	6078.6	6026.39	8.7039	SIRNA	101	C	30ug LPS	R	4	5750.76
3101	Visit 1	IP-10	6	6114.45	6105.73	5640.96	5953.71		N	N	N	1	6 H	6114.45	6105.73	5640.96	5953.71	8.69177	SIRNA	101	C	30ug LPS	R	4	5750.76
3101	Visit 1	IP-10	7	5696.16	5835.51	6157.06	5896.24		N	N	N	1	7 H	5696.16	5835.51	6157.06	5896.24	8.68207	SIRNA	101	C	30ug LPS	R	4	5750.76
3101	Visit 1	IP-10	8	5989.46	6058.52	6081.46	6043.15		N	N	N	1	8 H	5989.46	6058.52	6081.46	6043.15	8.70668	SIRNA	101	C	30ug LPS	R	4	5750.76
3101	Visit 1	IP-10	9	5.719	4.787	5.385	5.297	wells empty due to lack of sample	Y	Y	Y	1	9 H	4.9	4.9	4.9	4.9	1.58924	SIRNA	101	C	30ug LPS	R	4	5750.76
3101	Visit 1	IP-10	10	5810.72	6022.12	5931.58	5921.47		N	N	N	1	10 H	5810.72	6022.12	5931.58	5921.47	8.68634	SIRNA	101	C	30ug LPS	R	4	5750.76
3101	Visit 1	IP-10	24	5687.99	5989.81	5960.02	5879.28		N	N	N	1	24 H	5687.99	5989.81	5960.02	5879.28	8.67919	SIRNA	101	C	30ug LPS	R	4	5750.76
3102	Visit 1	IP-10	-0.5	2437.37	2164.13	1342.36	1981.29		N	N	N	1	-30 M	2437.37	2164.13	1342.36	1981.29	7.5915	SIRNA	102	D	100ug LPS	R	5	1981.29
3102	Visit 1	IP-10	0.5	786.619	625.109	0	470.576	3 wells empty due to lack of sample	N	N	Y	1	30 M	786.619	625.109	4.9	472.209	6.15742	SIRNA	102	D	100ug LPS	R	5	1981.29
3102	Visit 1	IP-10	1	103.036	98.778	99.563	100.459		N	N	N	1	1 H	103.036	98.778	99.563	100.459	4.60975	SIRNA	102	D	100ug LPS	R	5	1981.29
3102	Visit 1	IP-10	2	99.092	98.367	76.664	91.3743		N	N	N	1	2 H	99.092	98.367	76.664	91.3743	4.51496	SIRNA	102	D	100ug LPS	R	5	1981.29
3102	Visit 1	IP-10	3	589.438	501.616	573.918	554.991		N	N	N	1	3 H	589.438	501.616	573.918	554.991	6.31895	SIRNA	102	D	100ug LPS	R	5	1981.29
3102	Visit 1	IP-10	4	90.576	89.299	86.286	88.7203		N	N	N	1	4 H	90.576	89.299	86.286	88.7203	4.48549	SIRNA	102	D	100ug LPS	R	5	1981.29
3102	Visit 1	IP-10	5	251.31	242.506	182.725	225.514		N	N	N	1	5 H	251.31	242.506	182.725	225.514	5.41838	SIRNA	102	D	100ug LPS	R	5	1981.29
3102	Visit 1	IP-10	6	128.355	99.677	99.15	109.061		N	N	N	1	6 H	128.355	99.677	99.15	109.061	4.6919	SIRNA	102	D	100ug LPS	R	5	1981.29
3102	Visit 1	IP-10	7	120.06	110.252	115.755	115.356		N	N	N	1	7 H	120.06	110.252	115.755	115.356	4.74802	SIRNA	102	D	100ug LPS	R	5	1981.29
3102	Visit 1	IP-10	8	199.271	196.35	140.339	178.653		N	N	N	1	8 H	199.271	196.35	140.339	178.653	5.18545	SIRNA	102	D	100ug LPS	R	5	1981.29
3102	Visit 1	IP-10	9	76.544	57.568	62.309	65.4737		N	N	N	1	9 H	76.544	57.568	62.309	65.4737	4.18165	SIRNA	102	D	100ug LPS	R	5	1981.29
3102	Visit 1	IP-10	10	258.795	253.842	247.474	253.37		N	N	N	1	10 H	258.795	253.842	247.474	253.37	5.53485	SIRNA	102	D	100ug LPS	R	5	1981.29
3102	Visit 1	IP-10	24	73.484	73.24	62.769	69.831		N	N	N	1	24 H	73.484	73.24	62.769	69.831	4.24608	SIRNA	102	D	100ug LPS	R	5	1981.29
2001	Visit 1	TNF-a	-0.5	4.571	3.063	2.036	3.22333		Y	Y	Y	1	-30 M	4.9	4.9	4.9	4.9	1.58924	SIRNA	1	C	30ug LPS	M	4	4.9
2001	Visit 1	TNF-a	0.5	1.363	1.429	1.345	1.379		Y	Y	Y	1	30 M	4.9	4.9	4.9	4.9	1.58924	SIRNA	1	C	30ug LPS	M	4	4.9
2001	Visit 1	TNF-a	1	1.303	1.152	1.303	1.25267		Y	Y	Y	1	1 H	4.9	4.9	4.9	4.9	1.58924	SIRNA	1	C	30ug LPS	M	4	4.9
2001	Visit 1	TNF-a	2	1.978	1.445	1.72	1.71433		Y	Y	Y	1	2 H	4.9	4.9	4.9	4.9	1.58924	SIRNA	1	C	30ug LPS	M	4	4.9
2001	Visit 1	TNF-a	3	2.58	2.958	2.529	2.689		Y	Y	Y	1	3 H	4.9	4.9	4.9	4.9	1.58924	SIRNA	1	C	30ug LPS	M	4	4.9
2001	Visit 1	TNF-a	4	1.448	1.646	1.197	1.43033		Y	Y	Y	1	4 H	4.9	4.9	4.9	4.9	1.58924	SIRNA	1	C	30ug LPS	M	4	4.9
2001	Visit 1	TNF-a	5	1.933	1.211	1.637	1.59367		Y	Y	Y	1	5 H	4.9	4.9	4.9	4.9	1.58924	SIRNA	1	C	30ug LPS	M	4	4.9
2001	Visit 1	TNF-a	6	0.993	0.921	0.863	0.925667		Y	Y	Y	1	6 H	4.9	4.9	4.9	4.9	1.58924	SIRNA	1	C	30ug LPS	M	4	4.9
2001	Visit 1	TNF-a	7	2.47	2.696	0.814	1.99333		Y	Y	Y	1	7 H	4.9	4.9	4.9	4.9	1.58924	SIRNA	1	C	30ug LPS	M	4	4.9
2001	Visit 1	TNF-a	8	1.662	0.988	1.092	1.24733		Y	Y	Y	1	8 H	4.9	4.9	4.9	4.9	1.58924	SIRNA	1	C	30ug LPS	M	4	4.9
2001	Visit 1	TNF-a	9	0.886	0.734	0.369	0.663		Y	Y	Y	1	9 H	4.9	4.9	4.9	4.9	1.58924	SIRNA	1	C	30ug LPS	M	4	4.9
2001	Visit 1	TNF-a	10	1.242	1.381	0.621	1.08133		Y	Y	Y	1	10 H	4.9	4.9	4.9	4.9	1.58924	SIRNA	1	C	30ug LPS	M	4	4.9
2001	Visit 1	TNF-a	24	3.17	3.424	2.28	2.958		Y	Y	Y	1	24 H	4.9	4.9	4.9	4.9	1.58924	SIRNA	1	C	30ug LPS	M	4	4.9
2002	Visit 1	TNF-a	-0.5	3.073	1.809	1.512	2.13133		Y	Y	Y	1	-30 M	4.9	4.9	4.9	4.9	1.58924	SIRNA	2	D	100ug LPS	M	5	4.9
2002	Visit 1	TNF-a	0.5	1.168	1.1	1.337	1.20167		Y	Y	Y	1	30 M	4.9	4.9	4.9	4.9	1.58924	SIRNA	2	D	100ug LPS	M	5	4.9
2002	Visit 1	TNF-a	1	3.836	3.641	3.979	3.81867		Y	Y	Y	1	1 H	4.9	4.9	4.9	4.9	1.58924	SIRNA	2	D	100ug LPS	M	5	4.9
2002	Visit 1	TNF-a	2	46.392	43.411	39.512	43.105		N	N	N	1	2 H	46.392	43.411	39.512	43.105	3.76364	SIRNA	2	D	100ug LPS	M	5	4.9
2002	Visit 1	TNF-a	3	28.256	23.587	24.237	25.36		N	N	N	1	3 H	28.256	23.587	24.237	25.36	3.23317	SIRNA	2	D	100ug LPS	M	5	4.9
2002	Visit 1	TNF-a	4	41.894	32.232	28.037	34.0543		N	N	N	1	4 H	41.894	32.232	28.037	34.0543	3.52796	SIRNA	2	D	100ug LPS	M	5	4.9
2002	Visit 1	TNF-a	5	5.922	5.293	3.469	4.89467		Y	Y	Y	1	5 H	4.9	4.9	4.9	4.9	1.58924	SIRNA	2	D	100ug LPS	M	5	4.9
2002	Visit 1	TNF-a	6	10.593	9.365	8.527	9.495		N	Y	Y	1	6 H	10.593	4.9	4.9	6.79767	1.91658	SIRNA	2	D	100ug LPS	M	5	4.9
2002	Visit 1	TNF-a	7	21.748	6.643	4.217	10.8693		N	Y	Y	1	7 H	21.748	4.9	4.9	10.516	2.3529	SIRNA	2	D	100ug LPS	M	5	4.9
2002	Visit 1	TNF-a	8	5.822	5.59	5.187	5.533		Y	Y	Y	1	8 H	4.9	4.9	4.9	4.9	1.58924	SIRNA	2	D	100ug LPS	M	5	4.9
2002	Visit 1	TNF-a	9	1.917	1.858	1.802	1.859		Y	Y	Y	1	9 H	4.9	4.9	4.9	4.9	1.58924	SIRNA	2	D	100ug LPS	M	5	4.9
2002	Visit 1	TNF-a	10	6.481	3.692	2.056	4.07633		Y	Y	Y	1	10 H	4.9	4.9	4.9	4.9	1.58924	SIRNA	2	D	100ug LPS	M	5	4.9
2002	Visit 1	TNF-a	24	19.994	12.45	9.934	14.126		N	N	N	1	24 H	19.994	12.45	9.934	14.126	2.64802	SIRNA	2	D	100ug LPS	M	5	4.9
2003	Visit 1	TNF-a	-0.5	1.509	0.712	0.898	1.03967		Y	Y	Y	1	-30 M	4.9	4.9	4.9	4.9	1.58924	SIRNA	3	B	10ug LPS	M	3	4.9
2003	Visit 1	TNF-a	0.5	0.575	0.561	0.595	0.577		Y	Y	Y	1	30 M	4.9	4.9	4.9	4.9	1.58924	SIRNA	3	B	10ug LPS	M	3	4.9
2003	Visit 1	TNF-a	1	1.408	1.219	1.255	1.294		Y	Y	Y	1	1 H	4.9	4.9	4.9	4.9	1.58924	SIRNA	3	B	10ug LPS	M	3	4.9
2003	Visit 1	TNF-a	2	3.336	3.079	3.104	3.173		Y	Y	Y	1	2 H	4.9	4.9	4.9	4.9	1.58924	SIRNA	3	B	10ug LPS	M	3	4.9
2003	Visit 1	TNF-a	3	5.234	5.23	5.428	5.29733		Y	Y	Y	1	3 H	4.9	4.9	4.9	4.9	1.58924	SIRNA	3	B	10ug LPS	M	3	4.9
2003	Visit 1	TNF-a	4	3.727	3.002	2.686	3.13833		Y	Y	Y	1	4 H	4.9	4.9	4.9	4.9	1.58924	SIRNA	3	B	10ug LPS	M	3	4.9
2003	Visit 1	TNF-a	5	5.72	4.759	5.17	5.21633		Y	Y	Y	1	5 H	4.9	4.9	4.9	4.9	1.58924	SIRNA	3	B	10ug LPS	M	3	4.9
2003	Visit 1	TNF-a	6	3.574	3.447	3.963	3.66133		Y	Y	Y	1	6 H	4.9	4.9	4.9	4.9	1.58924	SIRNA	3	B	10ug LPS	M	3	4.9
2003	Visit 1	TNF-a	7	0.954	0.839	0.67	0.821		Y	Y	Y	1	7 H	4.9	4.9	4.9	4.9	1.58924	SIRNA	3	B	10ug LPS	M	3	4.9
2003	Visit 1	TNF-a	8	1.836	1.477	1.46	1.591		Y	Y	Y	1	8 H	4.9	4.9	4.9	4.9	1.58924	SIRNA	3	B	10ug LPS	M	3	4.9
2003	Visit 1	TNF-a	9	1.63	1.374	1.467	1.49033		Y	Y	Y	1	9 H	4.9	4.9	4.9	4.9	1.58924	SIRNA	3	B	10ug LPS	M	3	4.9
2003	Visit 1	TNF-a	10	3.847	3.882	3.143	3.624		Y	Y	Y	1	10 H	4.9	4.9	4.9	4.9	1.58924	SIRNA	3	B	10ug LPS	M	3	4.9
2003	Visit 1	TNF-a	24	4.424	4.801	3.686	4.30367		Y	Y	Y	1	24 H	4.9	4.9	4.9	4.9	1.58924	SIRNA	3	B	10ug LPS	M	3	4.9
2005	Visit 1	TNF-a	-0.5	1.131	0.273	0.246	0.55		Y	Y	Y	1	-30 M	4.9	4.9	4.9	4.9	1.58924	SIRNA	5	P	Placebo	M	1	4.9
2005	Visit 1	TNF-a	0.5	0.484	0.512	0.454	0.483333		Y	Y	Y	1	30 M	4.9	4.9	4.9	4.9	1.58924	SIRNA	5	P	Placebo	M	1	4.9
2005	Visit 1	TNF-a	1	0.243	0.216	0.228	0.229		Y	Y	Y	1	1 H	4.9	4.9	4.9	4.9	1.58924	SIRNA	5	P	Placebo	M	1	4.9
2005	Visit 1	TNF-a	2	1.565	0.304	0.25	0.706333		Y	Y	Y	1	2 H	4.9	4.9	4.9	4.9	1.58924	SIRNA	5	P	Placebo	M	1	4.9
2005	Visit 1	TNF-a	3	0.292	0.158	0.198	0.216		Y	Y	Y	1	3 H	4.9	4.9	4.9	4.9	1.58924	SIRNA	5	P	Placebo	M	1	4.9
2005	Visit 1	TNF-a	4	0.271	0.224	0.17	0.221667		Y	Y	Y	1	4 H	4.9	4.9	4.9	4.9	1.58924	SIRNA	5	P	Placebo	M	1	4.9
2005	Visit 1	TNF-a	5	0.938	0.313	0.337	0.529333		Y	Y	Y	1	5 H	4.9	4.9	4.9	4.9	1.58924	SIRNA	5	P	Placebo	M	1	4.9
2005	Visit 1	TNF-a	6	0.618	0.66	0.364	0.547333		Y	Y	Y	1	6 H	4.9	4.9	4.9	4.9	1.58924	SIRNA	5	P	Placebo	M	1	4.9
2005	Visit 1	TNF-a	7	0.172	0.262	0.127	0.187		Y	Y	Y	1	7 H	4.9	4.9	4.9	4.9	1.58924	SIRNA	5	P	Placebo	M	1	4.9
2005	Visit 1	TNF-a	8	0.827	0.574	0.428	0.609667		Y	Y	Y	1	8 H	4.9	4.9	4.9	4.9	1.58924	SIRNA	5	P	Placebo	M	1	4.9
2005	Visit 1	TNF-a	9	0.769	0.713	0.482	0.654667		Y	Y	Y	1	9 H	4.9	4.9	4.9	4.9	1.58924	SIRNA	5	P	Placebo	M	1	4.9
2005	Visit 1	TNF-a	10	1.84	1.165	0.987	1.33067		Y	Y	Y	1	10 H	4.9	4.9	4.9	4.9	1.58924	SIRNA	5	P	Placebo	M	1	4.9
2005	Visit 1	TNF-a	24	1.052	0.983	0.683	0.906		Y	Y	Y	1	24 H	4.9	4.9	4.9	4.9	1.58924	SIRNA	5	P	Placebo	M	1	4.9
2007	Visit 1	TNF-a	-0.5	2.806	1.249	0.77	1.60833		Y	Y	Y	1	-30 M	4.9	4.9	4.9	4.9	1.58924	SIRNA	7	A	1ug LPS	M	2	4.9
2007	Visit 1	TNF-a	0.5	1.117	0.802	1.027	0.982		Y	Y	Y	1	30 M	4.9	4.9	4.9	4.9	1.58924	SIRNA	7	A	1ug LPS	M	2	4.9
2007	Visit 1	TNF-a	1	0.561	0.445	0.509	0.505		Y	Y	Y	1	1 H	4.9	4.9	4.9	4.9	1.58924	SIRNA	7	A	1ug LPS	M	2	4.9
2007	Visit 1	TNF-a	2	1.92	0.648	0.89	1.15267		Y	Y	Y	1	2 H	4.9	4.9	4.9	4.9	1.58924	SIRNA	7	A	1ug LPS	M	2	4.9
2007	Visit 1	TNF-a	3	0.886	0.864	0.621	0.790333		Y	Y	Y	1	3 H	4.9	4.9	4.9	4.9	1.58924	SIRNA	7	A	1ug LPS	M	2	4.9
2007	Visit 1	TNF-a	4	2.297	1.932	1.709	1.97933		Y	Y	Y	1	4 H	4.9	4.9	4.9	4.9	1.58924	SIRNA	7	A	1ug LPS	M	2	4.9
2007	Visit 1	TNF-a	5	1.102	0.678	0.635	0.805		Y	Y	Y	1	5 H	4.9	4.9	4.9	4.9	1.58924	SIRNA	7	A	1ug LPS	M	2	4.9
2007	Visit 1	TNF-a	6	0.912	0.755	0.977	0.881333		Y	Y	Y	1	6 H	4.9	4.9	4.9	4.9	1.58924	SIRNA	7	A	1ug LPS	M	2	4.9
2007	Visit 1	TNF-a	7	0.815	0.824	0.757	0.798667		Y	Y	Y	1	7 H	4.9	4.9	4.9	4.9	1.58924	SIRNA	7	A	1ug LPS	M	2	4.9
2007	Visit 1	TNF-a	8	0.995	0.846	0.875	0.905333		Y	Y	Y	1	8 H	4.9	4.9	4.9	4.9	1.58924	SIRNA	7	A	1ug LPS	M	2	4.9
2007	Visit 1	TNF-a	9	1.115	0.755	1.031	0.967		Y	Y	Y	1	9 H	4.9	4.9	4.9	4.9	1.58924	SIRNA	7	A	1ug LPS	M	2	4.9
2007	Visit 1	TNF-a	10	0.897	0.719	0.842	0.819333		Y	Y	Y	1	10 H	4.9	4.9	4.9	4.9	1.58924	SIRNA	7	A	1ug LPS	M	2	4.9
2007	Visit 1	TNF-a	24	4.501	4.632	3.745	4.29267		Y	Y	Y	1	24 H	4.9	4.9	4.9	4.9	1.58924	SIRNA	7	A	1ug LPS	M	2	4.9
2008	Visit 1	TNF-a	-0.5	0.972	0.28	0.184	0.478667		Y	Y	Y	1	-30 M	4.9	4.9	4.9	4.9	1.58924	SIRNA	8	P	Placebo	M	1	4.9
2008	Visit 1	TNF-a	0.5	0.386	0.395	0.589	0.456667		Y	Y	Y	1	30 M	4.9	4.9	4.9	4.9	1.58924	SIRNA	8	P	Placebo	M	1	4.9
2008	Visit 1	TNF-a	1	0.39	0.248	0.269	0.302333		Y	Y	Y	1	1 H	4.9	4.9	4.9	4.9	1.58924	SIRNA	8	P	Placebo	M	1	4.9
2008	Visit 1	TNF-a	2	2.258	1.694	1.622	1.858		Y	Y	Y	1	2 H	4.9	4.9	4.9	4.9	1.58924	SIRNA	8	P	Placebo	M	1	4.9
2008	Visit 1	TNF-a	3	4.165	4.125	3.719	4.003		Y	Y	Y	1	3 H	4.9	4.9	4.9	4.9	1.58924	SIRNA	8	P	Placebo	M	1	4.9
2008	Visit 1	TNF-a	4	0.353	0.255	0.115	0.241		Y	Y	Y	1	4 H	4.9	4.9	4.9	4.9	1.58924	SIRNA	8	P	Placebo	M	1	4.9
2008	Visit 1	TNF-a	5	1.249	0.432	0.553	0.744667		Y	Y	Y	1	5 H	4.9	4.9	4.9	4.9	1.58924	SIRNA	8	P	Placebo	M	1	4.9
2008	Visit 1	TNF-a	6	0.14	0.138	0.102	0.126667		Y	Y	Y	1	6 H	4.9	4.9	4.9	4.9	1.58924	SIRNA	8	P	Placebo	M	1	4.9
2008	Visit 1	TNF-a	7	0.138	0	0.069	0.069		Y	Y	Y	1	7 H	4.9	4.9	4.9	4.9	1.58924	SIRNA	8	P	Placebo	M	1	4.9
2008	Visit 1	TNF-a	8	524.817	0.179	0.28	175.092		N	Y	Y	1	8 H	524.817	4.9	4.9	178.206	5.18294	SIRNA	8	P	Placebo	M	1	4.9
2008	Visit 1	TNF-a	9	3.96	3.74	4.459	4.053		Y	Y	Y	1	9 H	4.9	4.9	4.9	4.9	1.58924	SIRNA	8	P	Placebo	M	1	4.9
2008	Visit 1	TNF-a	10	2.044	1.483	2.311	1.946		Y	Y	Y	1	10 H	4.9	4.9	4.9	4.9	1.58924	SIRNA	8	P	Placebo	M	1	4.9
2008	Visit 1	TNF-a	24	3.685	3.196	2.602	3.161		Y	Y	Y	1	24 H	4.9	4.9	4.9	4.9	1.58924	SIRNA	8	P	Placebo	M	1	4.9
2009	Visit 1	TNF-a	-0.5	1.147	0.289	0.357	0.597667		Y	Y	Y	1	-30 M	4.9	4.9	4.9	4.9	1.58924	SIRNA	9	D	100ug LPS	M	5	4.9
2009	Visit 1	TNF-a	0.5	0.258	0.208	0.334	0.266667		Y	Y	Y	1	30 M	4.9	4.9	4.9	4.9	1.58924	SIRNA	9	D	100ug LPS	M	5	4.9
2009	Visit 1	TNF-a	1	0.121	0.118	0.053	0.0973333		Y	Y	Y	1	1 H	4.9	4.9	4.9	4.9	1.58924	SIRNA	9	D	100ug LPS	M	5	4.9
2009	Visit 1	TNF-a	2	2.002	1.144	1.277	1.47433		Y	Y	Y	1	2 H	4.9	4.9	4.9	4.9	1.58924	SIRNA	9	D	100ug LPS	M	5	4.9
2009	Visit 1	TNF-a	3	2.503	2.446	1.977	2.30867		Y	Y	Y	1	3 H	4.9	4.9	4.9	4.9	1.58924	SIRNA	9	D	100ug LPS	M	5	4.9
2009	Visit 1	TNF-a	4	3.419	3.455	3.412	3.42867		Y	Y	Y	1	4 H	4.9	4.9	4.9	4.9	1.58924	SIRNA	9	D	100ug LPS	M	5	4.9
2009	Visit 1	TNF-a	5	2.766	2.452	2.106	2.44133		Y	Y	Y	1	5 H	4.9	4.9	4.9	4.9	1.58924	SIRNA	9	D	100ug LPS	M	5	4.9
2009	Visit 1	TNF-a	6	0.446	0.454	0.449	0.449667		Y	Y	Y	1	6 H	4.9	4.9	4.9	4.9	1.58924	SIRNA	9	D	100ug LPS	M	5	4.9
2009	Visit 1	TNF-a	7	1.188	1.413	0.976	1.19233		Y	Y	Y	1	7 H	4.9	4.9	4.9	4.9	1.58924	SIRNA	9	D	100ug LPS	M	5	4.9
2009	Visit 1	TNF-a	8	3.96	3.509	4.004	3.82433		Y	Y	Y	1	8 H	4.9	4.9	4.9	4.9	1.58924	SIRNA	9	D	100ug LPS	M	5	4.9
2009	Visit 1	TNF-a	9	7.203	6.985	7.382	7.19		Y	Y	Y	1	9 H	4.9	4.9	4.9	4.9	1.58924	SIRNA	9	D	100ug LPS	M	5	4.9
2009	Visit 1	TNF-a	10	3.101	3.197	3.205	3.16767		Y	Y	Y	1	10 H	4.9	4.9	4.9	4.9	1.58924	SIRNA	9	D	100ug LPS	M	5	4.9
2009	Visit 1	TNF-a	24	3.698	4.498	2.608	3.60133		Y	Y	Y	1	24 H	4.9	4.9	4.9	4.9	1.58924	SIRNA	9	D	100ug LPS	M	5	4.9
2010	Visit 1	TNF-a	-0.5	1.5	0.872	0.77	1.04733		Y	Y	Y	1	-30 M	4.9	4.9	4.9	4.9	1.58924	SIRNA	10	C	30ug LPS	M	4	4.9
2010	Visit 1	TNF-a	0.5	1.146	0.854	0.956	0.985333		Y	Y	Y	1	30 M	4.9	4.9	4.9	4.9	1.58924	SIRNA	10	C	30ug LPS	M	4	4.9
2010	Visit 1	TNF-a	1	1.843	1.705	1.702	1.75		Y	Y	Y	1	1 H	4.9	4.9	4.9	4.9	1.58924	SIRNA	10	C	30ug LPS	M	4	4.9
2010	Visit 1	TNF-a	2	3.049	2.312	2.445	2.602		Y	Y	Y	1	2 H	4.9	4.9	4.9	4.9	1.58924	SIRNA	10	C	30ug LPS	M	4	4.9
2010	Visit 1	TNF-a	3	8.797	8.498	8.307	8.534		Y	Y	Y	1	3 H	4.9	4.9	4.9	4.9	1.58924	SIRNA	10	C	30ug LPS	M	4	4.9
2010	Visit 1	TNF-a	4	5.381	4.329	3.902	4.53733		Y	Y	Y	1	4 H	4.9	4.9	4.9	4.9	1.58924	SIRNA	10	C	30ug LPS	M	4	4.9
2010	Visit 1	TNF-a	5	6.054	5.514	6.501	6.023		Y	Y	Y	1	5 H	4.9	4.9	4.9	4.9	1.58924	SIRNA	10	C	30ug LPS	M	4	4.9
2010	Visit 1	TNF-a	6	4.7	3.752	4.353	4.26833		Y	Y	Y	1	6 H	4.9	4.9	4.9	4.9	1.58924	SIRNA	10	C	30ug LPS	M	4	4.9
2010	Visit 1	TNF-a	7	6.507	5.329	4.633	5.48967		Y	Y	Y	1	7 H	4.9	4.9	4.9	4.9	1.58924	SIRNA	10	C	30ug LPS	M	4	4.9
2010	Visit 1	TNF-a	8	10.192	20.473	7.851	12.8387		N	N	Y	1	8 H	10.192	20.473	4.9	11.855	2.47275	SIRNA	10	C	30ug LPS	M	4	4.9
2010	Visit 1	TNF-a	9	8.63	9.544	7.556	8.57667		Y	Y	Y	1	9 H	4.9	4.9	4.9	4.9	1.58924	SIRNA	10	C	30ug LPS	M	4	4.9
2010	Visit 1	TNF-a	10	3.176	2.292	1.798	2.422		Y	Y	Y	1	10 H	4.9	4.9	4.9	4.9	1.58924	SIRNA	10	C	30ug LPS	M	4	4.9
2010	Visit 1	TNF-a	24	3.447	3.734	3.183	3.45467		Y	Y	Y	1	24 H	4.9	4.9	4.9	4.9	1.58924	SIRNA	10	C	30ug LPS	M	4	4.9
2011	Visit 1	TNF-a	-0.5	0.164	0	0.787	0.317		Y	Y	Y	1	-30 M	4.9	4.9	4.9	4.9	1.58924	SIRNA	11	C	30ug LPS	M	4	4.9
2011	Visit 1	TNF-a	0.5	0	0.006	0	0.002		Y	Y	Y	1	30 M	4.9	4.9	4.9	4.9	1.58924	SIRNA	11	C	30ug LPS	M	4	4.9
2011	Visit 1	TNF-a	1	0.006	0.095	0.064	0.055		Y	Y	Y	1	1 H	4.9	4.9	4.9	4.9	1.58924	SIRNA	11	C	30ug LPS	M	4	4.9
2011	Visit 1	TNF-a	2	0.259	0.242	1.117	0.539333		Y	Y	Y	1	2 H	4.9	4.9	4.9	4.9	1.58924	SIRNA	11	C	30ug LPS	M	4	4.9
2011	Visit 1	TNF-a	3	4.176	4.235	3.806	4.07233		Y	Y	Y	1	3 H	4.9	4.9	4.9	4.9	1.58924	SIRNA	11	C	30ug LPS	M	4	4.9
2011	Visit 1	TNF-a	4	0.2	0.206	0.206	0.204		Y	Y	Y	1	4 H	4.9	4.9	4.9	4.9	1.58924	SIRNA	11	C	30ug LPS	M	4	4.9
2011	Visit 1	TNF-a	5	3.185	3.232	3.996	3.471		Y	Y	Y	1	5 H	4.9	4.9	4.9	4.9	1.58924	SIRNA	11	C	30ug LPS	M	4	4.9
2011	Visit 1	TNF-a	6	0.216	0.273	0.263	0.250667		Y	Y	Y	1	6 H	4.9	4.9	4.9	4.9	1.58924	SIRNA	11	C	30ug LPS	M	4	4.9
2011	Visit 1	TNF-a	7	0.336	0.319	0.325	0.326667		Y	Y	Y	1	7 H	4.9	4.9	4.9	4.9	1.58924	SIRNA	11	C	30ug LPS	M	4	4.9
2011	Visit 1	TNF-a	8	0.186	0.143	0.51	0.279667		Y	Y	Y	1	8 H	4.9	4.9	4.9	4.9	1.58924	SIRNA	11	C	30ug LPS	M	4	4.9
2011	Visit 1	TNF-a	9	1.623	2.057	1.913	1.86433		Y	Y	Y	1	9 H	4.9	4.9	4.9	4.9	1.58924	SIRNA	11	C	30ug LPS	M	4	4.9
2011	Visit 1	TNF-a	10	0.834	1.03	0.801	0.888333		Y	Y	Y	1	10 H	4.9	4.9	4.9	4.9	1.58924	SIRNA	11	C	30ug LPS	M	4	4.9
2011	Visit 1	TNF-a	24	0	0	0	0		Y	Y	Y	1	24 H	4.9	4.9	4.9	4.9	1.58924	SIRNA	11	C	30ug LPS	M	4	4.9
2012	Visit 1	TNF-a	-0.5	2.643	2.447	2.744	2.61133		Y	Y	Y	1	-30 M	4.9	4.9	4.9	4.9	1.58924	SIRNA	12	B	10ug LPS	M	3	4.9
2012	Visit 1	TNF-a	0.5	1.165	1.176	1.282	1.20767		Y	Y	Y	1	30 M	4.9	4.9	4.9	4.9	1.58924	SIRNA	12	B	10ug LPS	M	3	4.9
2012	Visit 1	TNF-a	1	2.556	2.581	3.079	2.73867		Y	Y	Y	1	1 H	4.9	4.9	4.9	4.9	1.58924	SIRNA	12	B	10ug LPS	M	3	4.9
2012	Visit 1	TNF-a	2	3.67	2.835	2.916	3.14033		Y	Y	Y	1	2 H	4.9	4.9	4.9	4.9	1.58924	SIRNA	12	B	10ug LPS	M	3	4.9
2012	Visit 1	TNF-a	3	5.164	5.065	5.168	5.13233		Y	Y	Y	1	3 H	4.9	4.9	4.9	4.9	1.58924	SIRNA	12	B	10ug LPS	M	3	4.9
2012	Visit 1	TNF-a	4	3.766	3.627	3.564	3.65233		Y	Y	Y	1	4 H	4.9	4.9	4.9	4.9	1.58924	SIRNA	12	B	10ug LPS	M	3	4.9
2012	Visit 1	TNF-a	5	4.357	3.529	3.572	3.81933		Y	Y	Y	1	5 H	4.9	4.9	4.9	4.9	1.58924	SIRNA	12	B	10ug LPS	M	3	4.9
2012	Visit 1	TNF-a	6	2.95	3.054	3.478	3.16067		Y	Y	Y	1	6 H	4.9	4.9	4.9	4.9	1.58924	SIRNA	12	B	10ug LPS	M	3	4.9
2012	Visit 1	TNF-a	7	1.77	1.844	1.421	1.67833		Y	Y	Y	1	7 H	4.9	4.9	4.9	4.9	1.58924	SIRNA	12	B	10ug LPS	M	3	4.9
2012	Visit 1	TNF-a	8	2.252	2.235	2.208	2.23167		Y	Y	Y	1	8 H	4.9	4.9	4.9	4.9	1.58924	SIRNA	12	B	10ug LPS	M	3	4.9
2012	Visit 1	TNF-a	9	2.219	2.085	1.742	2.01533		Y	Y	Y	1	9 H	4.9	4.9	4.9	4.9	1.58924	SIRNA	12	B	10ug LPS	M	3	4.9
2012	Visit 1	TNF-a	10	2.011	2.014	1.802	1.94233		Y	Y	Y	1	10 H	4.9	4.9	4.9	4.9	1.58924	SIRNA	12	B	10ug LPS	M	3	4.9
2012	Visit 1	TNF-a	24	15.423	15.991	14.02	15.1447		N	N	N	1	24 H	15.423	15.991	14.02	15.1447	2.71765	SIRNA	12	B	10ug LPS	M	3	4.9
2013	Visit 1	TNF-a	-0.5	1.75	0.943	0.743	1.14533		Y	Y	Y	1	-30 M	4.9	4.9	4.9	4.9	1.58924	SIRNA	13	P	Placebo	M	1	4.9
2013	Visit 1	TNF-a	0.5	0.438	0.423	0.414	0.425		Y	Y	Y	1	30 M	4.9	4.9	4.9	4.9	1.58924	SIRNA	13	P	Placebo	M	1	4.9
2013	Visit 1	TNF-a	1	0.52	0.463	0.608	0.530333		Y	Y	Y	1	1 H	4.9	4.9	4.9	4.9	1.58924	SIRNA	13	P	Placebo	M	1	4.9
2013	Visit 1	TNF-a	2	1.502	0.71	0.836	1.016		Y	Y	Y	1	2 H	4.9	4.9	4.9	4.9	1.58924	SIRNA	13	P	Placebo	M	1	4.9
2013	Visit 1	TNF-a	3	1.461	1.368	1.062	1.297		Y	Y	Y	1	3 H	4.9	4.9	4.9	4.9	1.58924	SIRNA	13	P	Placebo	M	1	4.9
2013	Visit 1	TNF-a	4	1.766	1.1	1.008	1.29133		Y	Y	Y	1	4 H	4.9	4.9	4.9	4.9	1.58924	SIRNA	13	P	Placebo	M	1	4.9
2013	Visit 1	TNF-a	5	2.112	1.5	1.475	1.69567		Y	Y	Y	1	5 H	4.9	4.9	4.9	4.9	1.58924	SIRNA	13	P	Placebo	M	1	4.9
2013	Visit 1	TNF-a	6	1.237	1.304	1.092	1.211		Y	Y	Y	1	6 H	4.9	4.9	4.9	4.9	1.58924	SIRNA	13	P	Placebo	M	1	4.9
2013	Visit 1	TNF-a	7	1.606	1.492	1.064	1.38733		Y	Y	Y	1	7 H	4.9	4.9	4.9	4.9	1.58924	SIRNA	13	P	Placebo	M	1	4.9
2013	Visit 1	TNF-a	8	3.504	2.445	2.933	2.96067		Y	Y	Y	1	8 H	4.9	4.9	4.9	4.9	1.58924	SIRNA	13	P	Placebo	M	1	4.9
2013	Visit 1	TNF-a	9	2.315	1.916	1.903	2.04467		Y	Y	Y	1	9 H	4.9	4.9	4.9	4.9	1.58924	SIRNA	13	P	Placebo	M	1	4.9
2013	Visit 1	TNF-a	10	1.623	1.999	1.186	1.60267		Y	Y	Y	1	10 H	4.9	4.9	4.9	4.9	1.58924	SIRNA	13	P	Placebo	M	1	4.9
2013	Visit 1	TNF-a	24	4.292	3.641	3.098	3.677		Y	Y	Y	1	24 H	4.9	4.9	4.9	4.9	1.58924	SIRNA	13	P	Placebo	M	1	4.9
2014	Visit 1	TNF-a	-0.5	5.07	4.607	4.51	4.729		Y	Y	Y	1	-30 M	4.9	4.9	4.9	4.9	1.58924	SIRNA	14	A	1ug LPS	M	2	4.9
2014	Visit 1	TNF-a	0.5	5.66	5.06	2.948	4.556		Y	Y	Y	1	30 M	4.9	4.9	4.9	4.9	1.58924	SIRNA	14	A	1ug LPS	M	2	4.9
2014	Visit 1	TNF-a	1	3.331	3.168	3.174	3.22433		Y	Y	Y	1	1 H	4.9	4.9	4.9	4.9	1.58924	SIRNA	14	A	1ug LPS	M	2	4.9
2014	Visit 1	TNF-a	2	2.641	1.987	2.104	2.244		Y	Y	Y	1	2 H	4.9	4.9	4.9	4.9	1.58924	SIRNA	14	A	1ug LPS	M	2	4.9
2014	Visit 1	TNF-a	3	2.155	2.82	1.991	2.322		Y	Y	Y	1	3 H	4.9	4.9	4.9	4.9	1.58924	SIRNA	14	A	1ug LPS	M	2	4.9
2014	Visit 1	TNF-a	4	2.82	3.756	3.036	3.204		Y	Y	Y	1	4 H	4.9	4.9	4.9	4.9	1.58924	SIRNA	14	A	1ug LPS	M	2	4.9
2014	Visit 1	TNF-a	5	3.49	3.095	2.966	3.18367		Y	Y	Y	1	5 H	4.9	4.9	4.9	4.9	1.58924	SIRNA	14	A	1ug LPS	M	2	4.9
2014	Visit 1	TNF-a	6	3.033	2.672	2.185	2.63		Y	Y	Y	1	6 H	4.9	4.9	4.9	4.9	1.58924	SIRNA	14	A	1ug LPS	M	2	4.9
2014	Visit 1	TNF-a	7	2.887	3.546	2.535	2.98933		Y	Y	Y	1	7 H	4.9	4.9	4.9	4.9	1.58924	SIRNA	14	A	1ug LPS	M	2	4.9
2014	Visit 1	TNF-a	8	4.52	4.024	4.145	4.22967		Y	Y	Y	1	8 H	4.9	4.9	4.9	4.9	1.58924	SIRNA	14	A	1ug LPS	M	2	4.9
2014	Visit 1	TNF-a	9	4.21	5.001	4.239	4.48333		Y	Y	Y	1	9 H	4.9	4.9	4.9	4.9	1.58924	SIRNA	14	A	1ug LPS	M	2	4.9
2014	Visit 1	TNF-a	10	3.938	3.448	3.457	3.61433		Y	Y	Y	1	10 H	4.9	4.9	4.9	4.9	1.58924	SIRNA	14	A	1ug LPS	M	2	4.9
2014	Visit 1	TNF-a	24	3.446	3.721	2.661	3.276		Y	Y	Y	1	24 H	4.9	4.9	4.9	4.9	1.58924	SIRNA	14	A	1ug LPS	M	2	4.9
2015	Visit 1	TNF-a	-0.5	2.812	2.123	1.439	2.12467		Y	Y	Y	1	-30 M	4.9	4.9	4.9	4.9	1.58924	SIRNA	15	D	100ug LPS	M	5	4.9
2015	Visit 1	TNF-a	0.5	1.608	1.528	1.478	1.538		Y	Y	Y	1	30 M	4.9	4.9	4.9	4.9	1.58924	SIRNA	15	D	100ug LPS	M	5	4.9
2015	Visit 1	TNF-a	1	1.699	1.389	1.794	1.62733		Y	Y	Y	1	1 H	4.9	4.9	4.9	4.9	1.58924	SIRNA	15	D	100ug LPS	M	5	4.9
2015	Visit 1	TNF-a	2	1.231	0.471	0.748	0.816667		Y	Y	Y	1	2 H	4.9	4.9	4.9	4.9	1.58924	SIRNA	15	D	100ug LPS	M	5	4.9
2015	Visit 1	TNF-a	3	2.794	3.787	3.253	3.278		Y	Y	Y	1	3 H	4.9	4.9	4.9	4.9	1.58924	SIRNA	15	D	100ug LPS	M	5	4.9
2015	Visit 1	TNF-a	4	0.458	0.362	0.335	0.385		Y	Y	Y	1	4 H	4.9	4.9	4.9	4.9	1.58924	SIRNA	15	D	100ug LPS	M	5	4.9
2015	Visit 1	TNF-a	5	1.477	1.268	1.086	1.277		Y	Y	Y	1	5 H	4.9	4.9	4.9	4.9	1.58924	SIRNA	15	D	100ug LPS	M	5	4.9
2015	Visit 1	TNF-a	6	9.649	4.539	4.561	6.24967		Y	Y	Y	1	6 H	4.9	4.9	4.9	4.9	1.58924	SIRNA	15	D	100ug LPS	M	5	4.9
2015	Visit 1	TNF-a	7	0.643	0.478	0.496	0.539		Y	Y	Y	1	7 H	4.9	4.9	4.9	4.9	1.58924	SIRNA	15	D	100ug LPS	M	5	4.9
2015	Visit 1	TNF-a	8	2.892	1.976	2.188	2.352		Y	Y	Y	1	8 H	4.9	4.9	4.9	4.9	1.58924	SIRNA	15	D	100ug LPS	M	5	4.9
2015	Visit 1	TNF-a	9	5.171	2.775	8.669	5.53833		Y	Y	Y	1	9 H	4.9	4.9	4.9	4.9	1.58924	SIRNA	15	D	100ug LPS	M	5	4.9
2015	Visit 1	TNF-a	10	1.321	1.48	0.852	1.21767		Y	Y	Y	1	10 H	4.9	4.9	4.9	4.9	1.58924	SIRNA	15	D	100ug LPS	M	5	4.9
2015	Visit 1	TNF-a	24	2.458	2.195	1.294	1.98233		Y	Y	Y	1	24 H	4.9	4.9	4.9	4.9	1.58924	SIRNA	15	D	100ug LPS	M	5	4.9
3101	Visit 1	TNF-a	-0.5	12.992	11.347	12.087	12.142		N	N	N	1	-30 M	12.992	11.347	12.087	12.142	2.49667	SIRNA	101	C	30ug LPS	R	4	12.142
3101	Visit 1	TNF-a	0.5	62.322	60.121	58.808	60.417		N	N	N	1	30 M	62.322	60.121	58.808	60.417	4.10127	SIRNA	101	C	30ug LPS	R	4	12.142
3101	Visit 1	TNF-a	1	187.877	195.208	187.364	190.15		N	N	N	1	1 H	187.877	195.208	187.364	190.15	5.24781	SIRNA	101	C	30ug LPS	R	4	12.142
3101	Visit 1	TNF-a	2	856.665	858.585	762.006	825.752		N	N	N	1	2 H	856.665	858.585	762.006	825.752	6.71629	SIRNA	101	C	30ug LPS	R	4	12.142
3101	Visit 1	TNF-a	3	802.812	717.392	992.098	837.434		N	N	N	1	3 H	802.812	717.392	992.098	837.434	6.73034	SIRNA	101	C	30ug LPS	R	4	12.142
3101	Visit 1	TNF-a	4	343.323	429.754	433.949	402.342		N	N	N	1	4 H	343.323	429.754	433.949	402.342	5.9973	SIRNA	101	C	30ug LPS	R	4	12.142
3101	Visit 1	TNF-a	5	1701.12	1575.72	1678.46	1651.77		N	N	N	1	5 H	1701.12	1575.72	1678.46	1651.77	7.4096	SIRNA	101	C	30ug LPS	R	4	12.142
3101	Visit 1	TNF-a	6	624.652	588.33	693.524	635.502		N	N	N	1	6 H	624.652	588.33	693.524	635.502	6.45442	SIRNA	101	C	30ug LPS	R	4	12.142
3101	Visit 1	TNF-a	7	401.554	403.155	403.896	402.868		N	N	N	1	7 H	401.554	403.155	403.896	402.868	5.99861	SIRNA	101	C	30ug LPS	R	4	12.142
3101	Visit 1	TNF-a	8	258	275.275	279.328	270.868		N	N	N	1	8 H	258	275.275	279.328	270.868	5.60163	SIRNA	101	C	30ug LPS	R	4	12.142
3101	Visit 1	TNF-a	9	203.254	180.918	200.323	194.832		N	N	N	1	9 H	203.254	180.918	200.323	194.832	5.27214	SIRNA	101	C	30ug LPS	R	4	12.142
3101	Visit 1	TNF-a	10	314.366	307.513	269.173	297.017		N	N	N	1	10 H	314.366	307.513	269.173	297.017	5.69379	SIRNA	101	C	30ug LPS	R	4	12.142
3101	Visit 1	TNF-a	24	41.359	36.152	34.159	37.2233		N	N	N	1	24 H	41.359	36.152	34.159	37.2233	3.61694	SIRNA	101	C	30ug LPS	R	4	12.142
3102	Visit 1	TNF-a	-0.5	15.511	13.22	11.921	13.5507		N	N	N	1	-30 M	15.511	13.22	11.921	13.5507	2.60644	SIRNA	102	D	100ug LPS	R	5	13.5507
3102	Visit 1	TNF-a	0.5	4.494	4.531	4.773	4.59933		Y	Y	Y	1	30 M	4.9	4.9	4.9	4.9	1.58924	SIRNA	102	D	100ug LPS	R	5	13.5507
3102	Visit 1	TNF-a	1	2.173	2.421	2.348	2.314		Y	Y	Y	1	1 H	4.9	4.9	4.9	4.9	1.58924	SIRNA	102	D	100ug LPS	R	5	13.5507
3102	Visit 1	TNF-a	2	4.921	4.684	4.971	4.85867		Y	Y	Y	1	2 H	4.9	4.9	4.9	4.9	1.58924	SIRNA	102	D	100ug LPS	R	5	13.5507
3102	Visit 1	TNF-a	3	3.312	3.784	2.988	3.36133		Y	Y	Y	1	3 H	4.9	4.9	4.9	4.9	1.58924	SIRNA	102	D	100ug LPS	R	5	13.5507
3102	Visit 1	TNF-a	4	2.233	1.973	2.147	2.11767		Y	Y	Y	1	4 H	4.9	4.9	4.9	4.9	1.58924	SIRNA	102	D	100ug LPS	R	5	13.5507
3102	Visit 1	TNF-a	5	3.127	2.604	3.924	3.21833		Y	Y	Y	1	5 H	4.9	4.9	4.9	4.9	1.58924	SIRNA	102	D	100ug LPS	R	5	13.5507
3102	Visit 1	TNF-a	6	3.88	3.365	2.995	3.41333		Y	Y	Y	1	6 H	4.9	4.9	4.9	4.9	1.58924	SIRNA	102	D	100ug LPS	R	5	13.5507
3102	Visit 1	TNF-a	7	2.373	2.336	1.943	2.21733		Y	Y	Y	1	7 H	4.9	4.9	4.9	4.9	1.58924	SIRNA	102	D	100ug LPS	R	5	13.5507
3102	Visit 1	TNF-a	8	2.797	2.507	2.73	2.678		Y	Y	Y	1	8 H	4.9	4.9	4.9	4.9	1.58924	SIRNA	102	D	100ug LPS	R	5	13.5507
3102	Visit 1	TNF-a	9	2.001	1.773	1.37	1.71467		Y	Y	Y	1	9 H	4.9	4.9	4.9	4.9	1.58924	SIRNA	102	D	100ug LPS	R	5	13.5507
3102	Visit 1	TNF-a	10	2.199	2.24	1.936	2.125		Y	Y	Y	1	10 H	4.9	4.9	4.9	4.9	1.58924	SIRNA	102	D	100ug LPS	R	5	13.5507
3102	Visit 1	TNF-a	24	0.9	0.851	1.028	0.926333		Y	Y	Y	1	24 H	4.9	4.9	4.9	4.9	1.58924	SIRNA	102	D	100ug LPS	R	5	13.5507
2001	Visit 2	GM-CSF	-0.5	0.908	0.125	0.067	0.366667		Y	Y	Y	2	-30 M	4.9	4.9	4.9	4.9	1.58924	SIRNA	1	B	10ug LPS	M	3	4.9
2001	Visit 2	GM-CSF	0.5	0.543	0.445	0.345	0.444333		Y	Y	Y	2	30 M	4.9	4.9	4.9	4.9	1.58924	SIRNA	1	B	10ug LPS	M	3	4.9
2001	Visit 2	GM-CSF	1	0.398	0.497	0.424	0.439667		Y	Y	Y	2	1 H	4.9	4.9	4.9	4.9	1.58924	SIRNA	1	B	10ug LPS	M	3	4.9
2001	Visit 2	GM-CSF	2	1.19	0.471	0.392	0.684333		Y	Y	Y	2	2 H	4.9	4.9	4.9	4.9	1.58924	SIRNA	1	B	10ug LPS	M	3	4.9
2001	Visit 2	GM-CSF	3	0.434	0.445	0.35	0.409667		Y	Y	Y	2	3 H	4.9	4.9	4.9	4.9	1.58924	SIRNA	1	B	10ug LPS	M	3	4.9
2001	Visit 2	GM-CSF	4	0.497	0.512	0.61	0.539667		Y	Y	Y	2	4 H	4.9	4.9	4.9	4.9	1.58924	SIRNA	1	B	10ug LPS	M	3	4.9
2001	Visit 2	GM-CSF	5	0.968	0.286	0.387	0.547		Y	Y	Y	2	5 H	4.9	4.9	4.9	4.9	1.58924	SIRNA	1	B	10ug LPS	M	3	4.9
2001	Visit 2	GM-CSF	6	0.286	0.366	0.085	0.245667		Y	Y	Y	2	6 H	4.9	4.9	4.9	4.9	1.58924	SIRNA	1	B	10ug LPS	M	3	4.9
2001	Visit 2	GM-CSF	7	0.569	0.507	0.487	0.521		Y	Y	Y	2	7 H	4.9	4.9	4.9	4.9	1.58924	SIRNA	1	B	10ug LPS	M	3	4.9
2001	Visit 2	GM-CSF	8	0.445	0.35	0.237	0.344		Y	Y	Y	2	8 H	4.9	4.9	4.9	4.9	1.58924	SIRNA	1	B	10ug LPS	M	3	4.9
2001	Visit 2	GM-CSF	9	0.376	0.204	0.36	0.313333		Y	Y	Y	2	9 H	4.9	4.9	4.9	4.9	1.58924	SIRNA	1	B	10ug LPS	M	3	4.9
2001	Visit 2	GM-CSF	10	0.595	0.631	0.523	0.583		Y	Y	Y	2	10 H	4.9	4.9	4.9	4.9	1.58924	SIRNA	1	B	10ug LPS	M	3	4.9
2001	Visit 2	GM-CSF	24	0.549	0.707	0.518	0.591333		Y	Y	Y	2	24 H	4.9	4.9	4.9	4.9	1.58924	SIRNA	1	B	10ug LPS	M	3	4.9
2002	Visit 2	GM-CSF	-0.5	0.808	0.128	0.278	0.404667		Y	Y	Y	2	-30 M	4.9	4.9	4.9	4.9	1.58924	SIRNA	2	P	Placebo	M	1	4.9
2002	Visit 2	GM-CSF	0.5	0.356	0.246	0.259	0.287		Y	Y	Y	2	30 M	4.9	4.9	4.9	4.9	1.58924	SIRNA	2	P	Placebo	M	1	4.9
2002	Visit 2	GM-CSF	1	0.346	0.356	0.221	0.307667		Y	Y	Y	2	1 H	4.9	4.9	4.9	4.9	1.58924	SIRNA	2	P	Placebo	M	1	4.9
2002	Visit 2	GM-CSF	2	0.71	0.18	0.328	0.406		Y	Y	Y	2	2 H	4.9	4.9	4.9	4.9	1.58924	SIRNA	2	P	Placebo	M	1	4.9
2002	Visit 2	GM-CSF	3	0.399	0.351	0.376	0.375333		Y	Y	Y	2	3 H	4.9	4.9	4.9	4.9	1.58924	SIRNA	2	P	Placebo	M	1	4.9
2002	Visit 2	GM-CSF	4	0.314	0.457	0.278	0.349667		Y	Y	Y	2	4 H	4.9	4.9	4.9	4.9	1.58924	SIRNA	2	P	Placebo	M	1	4.9
2002	Visit 2	GM-CSF	5	0.515	0.097	0.221	0.277667		Y	Y	Y	2	5 H	4.9	4.9	4.9	4.9	1.58924	SIRNA	2	P	Placebo	M	1	4.9
2002	Visit 2	GM-CSF	6	0.402	0.314	0.244	0.32		Y	Y	Y	2	6 H	4.9	4.9	4.9	4.9	1.58924	SIRNA	2	P	Placebo	M	1	4.9
2002	Visit 2	GM-CSF	7	0.372	0.397	0.328	0.365667		Y	Y	Y	2	7 H	4.9	4.9	4.9	4.9	1.58924	SIRNA	2	P	Placebo	M	1	4.9
2002	Visit 2	GM-CSF	8	0.218	0.194	0.257	0.223		Y	Y	Y	2	8 H	4.9	4.9	4.9	4.9	1.58924	SIRNA	2	P	Placebo	M	1	4.9
2002	Visit 2	GM-CSF	9	0.367	0.351	0.291	0.336333		Y	Y	Y	2	9 H	4.9	4.9	4.9	4.9	1.58924	SIRNA	2	P	Placebo	M	1	4.9
2002	Visit 2	GM-CSF	10	0.432	0.383	0.381	0.398667		Y	Y	Y	2	10 H	4.9	4.9	4.9	4.9	1.58924	SIRNA	2	P	Placebo	M	1	4.9
2002	Visit 2	GM-CSF	24	0.418	0.443	0.406	0.422333		Y	Y	Y	2	24 H	4.9	4.9	4.9	4.9	1.58924	SIRNA	2	P	Placebo	M	1	4.9
2003	Visit 2	GM-CSF	-0.5	0.575	0.036	0.086	0.232333		Y	Y	Y	2	-30 M	4.9	4.9	4.9	4.9	1.58924	SIRNA	3	D	100ug LPS	M	5	4.9
2003	Visit 2	GM-CSF	0.5	0.029	0.029	0	0.0193333		Y	Y	Y	2	30 M	4.9	4.9	4.9	4.9	1.58924	SIRNA	3	D	100ug LPS	M	5	4.9
2003	Visit 2	GM-CSF	1	0.07	0.008	0.012	0.03		Y	Y	Y	2	1 H	4.9	4.9	4.9	4.9	1.58924	SIRNA	3	D	100ug LPS	M	5	4.9
2003	Visit 2	GM-CSF	2	0.628	0.225	0.099	0.317333		Y	Y	Y	2	2 H	4.9	4.9	4.9	4.9	1.58924	SIRNA	3	D	100ug LPS	M	5	4.9
2003	Visit 2	GM-CSF	3	0.108	0.07	0.079	0.0856667		Y	Y	Y	2	3 H	4.9	4.9	4.9	4.9	1.58924	SIRNA	3	D	100ug LPS	M	5	4.9
2003	Visit 2	GM-CSF	4	0.019	0.104	0.033	0.052		Y	Y	Y	2	4 H	4.9	4.9	4.9	4.9	1.58924	SIRNA	3	D	100ug LPS	M	5	4.9
2003	Visit 2	GM-CSF	5	0.454	0.07	0.09	0.204667		Y	Y	Y	2	5 H	4.9	4.9	4.9	4.9	1.58924	SIRNA	3	D	100ug LPS	M	5	4.9
2003	Visit 2	GM-CSF	6	0.07	0.044	0.066	0.06		Y	Y	Y	2	6 H	4.9	4.9	4.9	4.9	1.58924	SIRNA	3	D	100ug LPS	M	5	4.9
2003	Visit 2	GM-CSF	7	0.122	0.211	0.108	0.147		Y	Y	Y	2	7 H	4.9	4.9	4.9	4.9	1.58924	SIRNA	3	D	100ug LPS	M	5	4.9
2003	Visit 2	GM-CSF	8	0.097	0	0.017	0.038		Y	Y	Y	2	8 H	4.9	4.9	4.9	4.9	1.58924	SIRNA	3	D	100ug LPS	M	5	4.9
2003	Visit 2	GM-CSF	9	0	0	0.044	0.0146667		Y	Y	Y	2	9 H	4.9	4.9	4.9	4.9	1.58924	SIRNA	3	D	100ug LPS	M	5	4.9
2003	Visit 2	GM-CSF	10	0.097	0.049	0.053	0.0663333		Y	Y	Y	2	10 H	4.9	4.9	4.9	4.9	1.58924	SIRNA	3	D	100ug LPS	M	5	4.9
2003	Visit 2	GM-CSF	24	0.064	0.019	0.057	0.0466667		Y	Y	Y	2	24 H	4.9	4.9	4.9	4.9	1.58924	SIRNA	3	D	100ug LPS	M	5	4.9
2005	Visit 2	GM-CSF	-0.5	0.561	0	0	0.187		Y	Y	Y	2	-30 M	4.9	4.9	4.9	4.9	1.58924	SIRNA	5	A	1ug LPS	M	2	4.9
2005	Visit 2	GM-CSF	0.5	0	0	0	0		Y	Y	Y	2	30 M	4.9	4.9	4.9	4.9	1.58924	SIRNA	5	A	1ug LPS	M	2	4.9
2005	Visit 2	GM-CSF	1	0	0	0	0		Y	Y	Y	2	1 H	4.9	4.9	4.9	4.9	1.58924	SIRNA	5	A	1ug LPS	M	2	4.9
2005	Visit 2	GM-CSF	2	0.617	0	0.003	0.206667		Y	Y	Y	2	2 H	4.9	4.9	4.9	4.9	1.58924	SIRNA	5	A	1ug LPS	M	2	4.9
2005	Visit 2	GM-CSF	3	0.218	0.054	0.056	0.109333		Y	Y	Y	2	3 H	4.9	4.9	4.9	4.9	1.58924	SIRNA	5	A	1ug LPS	M	2	4.9
2005	Visit 2	GM-CSF	4	0.078	0.086	0.064	0.076		Y	Y	Y	2	4 H	4.9	4.9	4.9	4.9	1.58924	SIRNA	5	A	1ug LPS	M	2	4.9
2005	Visit 2	GM-CSF	5	0.426	0.007	0.014	0.149		Y	Y	Y	2	5 H	4.9	4.9	4.9	4.9	1.58924	SIRNA	5	A	1ug LPS	M	2	4.9
2005	Visit 2	GM-CSF	6	0.025	0	0.013	0.0126667		Y	Y	Y	2	6 H	4.9	4.9	4.9	4.9	1.58924	SIRNA	5	A	1ug LPS	M	2	4.9
2005	Visit 2	GM-CSF	7	0.118	0.133	0.208	0.153		Y	Y	Y	2	7 H	4.9	4.9	4.9	4.9	1.58924	SIRNA	5	A	1ug LPS	M	2	4.9
2005	Visit 2	GM-CSF	8	0.184	0.006	0.011	0.067		Y	Y	Y	2	8 H	4.9	4.9	4.9	4.9	1.58924	SIRNA	5	A	1ug LPS	M	2	4.9
2005	Visit 2	GM-CSF	9	0.175	0.141	0.15	0.155333		Y	Y	Y	2	9 H	4.9	4.9	4.9	4.9	1.58924	SIRNA	5	A	1ug LPS	M	2	4.9
2005	Visit 2	GM-CSF	10	0.385	0.282	0.278	0.315		Y	Y	Y	2	10 H	4.9	4.9	4.9	4.9	1.58924	SIRNA	5	A	1ug LPS	M	2	4.9
2005	Visit 2	GM-CSF	24	2.829	4	3.632	3.487		Y	Y	Y	2	24 H	4.9	4.9	4.9	4.9	1.58924	SIRNA	5	A	1ug LPS	M	2	4.9
2007	Visit 2	GM-CSF	-0.5	0.683	0.178	0.211	0.357333		Y	Y	Y	2	-30 M	4.9	4.9	4.9	4.9	1.58924	SIRNA	7	C	30ug LPS	M	4	4.9
2007	Visit 2	GM-CSF	0.5	0.126	0.074	0.14	0.113333		Y	Y	Y	2	30 M	4.9	4.9	4.9	4.9	1.58924	SIRNA	7	C	30ug LPS	M	4	4.9
2007	Visit 2	GM-CSF	1	0.181	0.124	0.124	0.143		Y	Y	Y	2	1 H	4.9	4.9	4.9	4.9	1.58924	SIRNA	7	C	30ug LPS	M	4	4.9
2007	Visit 2	GM-CSF	2	0.571	0.072	0.097	0.246667		Y	Y	Y	2	2 H	4.9	4.9	4.9	4.9	1.58924	SIRNA	7	C	30ug LPS	M	4	4.9
2007	Visit 2	GM-CSF	3	0.117	0.191	0.222	0.176667		Y	Y	Y	2	3 H	4.9	4.9	4.9	4.9	1.58924	SIRNA	7	C	30ug LPS	M	4	4.9
2007	Visit 2	GM-CSF	4	0.172	0.247	0.14	0.186333		Y	Y	Y	2	4 H	4.9	4.9	4.9	4.9	1.58924	SIRNA	7	C	30ug LPS	M	4	4.9
2007	Visit 2	GM-CSF	5	0.442	0.113	0.109	0.221333		Y	Y	Y	2	5 H	4.9	4.9	4.9	4.9	1.58924	SIRNA	7	C	30ug LPS	M	4	4.9
2007	Visit 2	GM-CSF	6	0.122	0.035	0.117	0.0913333		Y	Y	Y	2	6 H	4.9	4.9	4.9	4.9	1.58924	SIRNA	7	C	30ug LPS	M	4	4.9
2007	Visit 2	GM-CSF	7	0.138	0.101	0.091	0.11		Y	Y	Y	2	7 H	4.9	4.9	4.9	4.9	1.58924	SIRNA	7	C	30ug LPS	M	4	4.9
2007	Visit 2	GM-CSF	8	0.132	0.035	0.046	0.071		Y	Y	Y	2	8 H	4.9	4.9	4.9	4.9	1.58924	SIRNA	7	C	30ug LPS	M	4	4.9
2007	Visit 2	GM-CSF	9	0.062	0.072	0.101	0.0783333		Y	Y	Y	2	9 H	4.9	4.9	4.9	4.9	1.58924	SIRNA	7	C	30ug LPS	M	4	4.9
2007	Visit 2	GM-CSF	10	0.134	0.119	0.081	0.111333		Y	Y	Y	2	10 H	4.9	4.9	4.9	4.9	1.58924	SIRNA	7	C	30ug LPS	M	4	4.9
2007	Visit 2	GM-CSF	24	0.191	0.284	0.236	0.237		Y	Y	Y	2	24 H	4.9	4.9	4.9	4.9	1.58924	SIRNA	7	C	30ug LPS	M	4	4.9
2008	Visit 2	GM-CSF	-0.5	0.776	0.074	0.122	0.324		Y	Y	Y	2	-30 M	4.9	4.9	4.9	4.9	1.58924	SIRNA	8	A	1ug LPS	M	2	4.9
2008	Visit 2	GM-CSF	0.5	0.042	0.042	0	0.028		Y	Y	Y	2	30 M	4.9	4.9	4.9	4.9	1.58924	SIRNA	8	A	1ug LPS	M	2	4.9
2008	Visit 2	GM-CSF	1	0.327	0.122	0.124	0.191		Y	Y	Y	2	1 H	4.9	4.9	4.9	4.9	1.58924	SIRNA	8	A	1ug LPS	M	2	4.9
2008	Visit 2	GM-CSF	2	0.846	0.15	0.179	0.391667		Y	Y	Y	2	2 H	4.9	4.9	4.9	4.9	1.58924	SIRNA	8	A	1ug LPS	M	2	4.9
2008	Visit 2	GM-CSF	3	0.008	0	0	0.00266667		Y	Y	Y	2	3 H	4.9	4.9	4.9	4.9	1.58924	SIRNA	8	A	1ug LPS	M	2	4.9
2008	Visit 2	GM-CSF	4	0	0	0.044	0.0146667		Y	Y	Y	2	4 H	4.9	4.9	4.9	4.9	1.58924	SIRNA	8	A	1ug LPS	M	2	4.9
2008	Visit 2	GM-CSF	5	0.541	0.017	0.011	0.189667		Y	Y	Y	2	5 H	4.9	4.9	4.9	4.9	1.58924	SIRNA	8	A	1ug LPS	M	2	4.9
2008	Visit 2	GM-CSF	6	0.058	0	0	0.0193333		Y	Y	Y	2	6 H	4.9	4.9	4.9	4.9	1.58924	SIRNA	8	A	1ug LPS	M	2	4.9
2008	Visit 2	GM-CSF	7	0.049	0	0.03	0.0263333		Y	Y	Y	2	7 H	4.9	4.9	4.9	4.9	1.58924	SIRNA	8	A	1ug LPS	M	2	4.9
2008	Visit 2	GM-CSF	8	0.126	0	0	0.042		Y	Y	Y	2	8 H	4.9	4.9	4.9	4.9	1.58924	SIRNA	8	A	1ug LPS	M	2	4.9
2008	Visit 2	GM-CSF	9	0	0	0	0		Y	Y	Y	2	9 H	4.9	4.9	4.9	4.9	1.58924	SIRNA	8	A	1ug LPS	M	2	4.9
2008	Visit 2	GM-CSF	10	0	0	0.006	0.002		Y	Y	Y	2	10 H	4.9	4.9	4.9	4.9	1.58924	SIRNA	8	A	1ug LPS	M	2	4.9
2008	Visit 2	GM-CSF	24	0.006	0	0	0.002		Y	Y	Y	2	24 H	4.9	4.9	4.9	4.9	1.58924	SIRNA	8	A	1ug LPS	M	2	4.9
2009	Visit 2	GM-CSF	-0.5	0.614	0.114	0.106	0.278		Y	Y	Y	2	-30 M	4.9	4.9	4.9	4.9	1.58924	SIRNA	9	P	Placebo	M	1	4.9
2009	Visit 2	GM-CSF	0.5	0.03	0.018	0.064	0.0373333		Y	Y	Y	2	30 M	4.9	4.9	4.9	4.9	1.58924	SIRNA	9	P	Placebo	M	1	4.9
2009	Visit 2	GM-CSF	1	0.104	0.125	0.138	0.122333		Y	Y	Y	2	1 H	4.9	4.9	4.9	4.9	1.58924	SIRNA	9	P	Placebo	M	1	4.9
2009	Visit 2	GM-CSF	2	0.71	0.193	0.088	0.330333		Y	Y	Y	2	2 H	4.9	4.9	4.9	4.9	1.58924	SIRNA	9	P	Placebo	M	1	4.9
2009	Visit 2	GM-CSF	3	0.108	0.058	0.082	0.0826667		Y	Y	Y	2	3 H	4.9	4.9	4.9	4.9	1.58924	SIRNA	9	P	Placebo	M	1	4.9
2009	Visit 2	GM-CSF	4	0.064	0.019	0.011	0.0313333		Y	Y	Y	2	4 H	4.9	4.9	4.9	4.9	1.58924	SIRNA	9	P	Placebo	M	1	4.9
2009	Visit 2	GM-CSF	5	0.472	0.114	0.069	0.218333		Y	Y	Y	2	5 H	4.9	4.9	4.9	4.9	1.58924	SIRNA	9	P	Placebo	M	1	4.9
2009	Visit 2	GM-CSF	6	0.08	0.067	0.018	0.055		Y	Y	Y	2	6 H	4.9	4.9	4.9	4.9	1.58924	SIRNA	9	P	Placebo	M	1	4.9
2009	Visit 2	GM-CSF	7	0.189	0.136	0.187	0.170667		Y	Y	Y	2	7 H	4.9	4.9	4.9	4.9	1.58924	SIRNA	9	P	Placebo	M	1	4.9
2009	Visit 2	GM-CSF	8	0.187	0.077	0.051	0.105		Y	Y	Y	2	8 H	4.9	4.9	4.9	4.9	1.58924	SIRNA	9	P	Placebo	M	1	4.9
2009	Visit 2	GM-CSF	9	0.158	0.11	0.142	0.136667		Y	Y	Y	2	9 H	4.9	4.9	4.9	4.9	1.58924	SIRNA	9	P	Placebo	M	1	4.9
2009	Visit 2	GM-CSF	10	0.123	0.189	0.067	0.126333		Y	Y	Y	2	10 H	4.9	4.9	4.9	4.9	1.58924	SIRNA	9	P	Placebo	M	1	4.9
2009	Visit 2	GM-CSF	24	0.296	0.271	0.143	0.236667		Y	Y	Y	2	24 H	4.9	4.9	4.9	4.9	1.58924	SIRNA	9	P	Placebo	M	1	4.9
2010	Visit 2	GM-CSF	-0.5	0.884	0.284	0.253	0.473667		Y	Y	Y	2	-30 M	4.9	4.9	4.9	4.9	1.58924	SIRNA	10	B	10ug LPS	M	3	4.9
2010	Visit 2	GM-CSF	0.5	0.11	0.065	0.065	0.08		Y	Y	Y	2	30 M	4.9	4.9	4.9	4.9	1.58924	SIRNA	10	B	10ug LPS	M	3	4.9
2010	Visit 2	GM-CSF	1	0.126	0.108	0.119	0.117667		Y	Y	Y	2	1 H	4.9	4.9	4.9	4.9	1.58924	SIRNA	10	B	10ug LPS	M	3	4.9
2010	Visit 2	GM-CSF	2	0.811	0.13	0.19	0.377		Y	Y	Y	2	2 H	4.9	4.9	4.9	4.9	1.58924	SIRNA	10	B	10ug LPS	M	3	4.9
2010	Visit 2	GM-CSF	3	0.23	0.149	0.167	0.182		Y	Y	Y	2	3 H	4.9	4.9	4.9	4.9	1.58924	SIRNA	10	B	10ug LPS	M	3	4.9
2010	Visit 2	GM-CSF	4	0.244	0.214	0.193	0.217		Y	Y	Y	2	4 H	4.9	4.9	4.9	4.9	1.58924	SIRNA	10	B	10ug LPS	M	3	4.9
2010	Visit 2	GM-CSF	5	0.712	0.265	0.291	0.422667		Y	Y	Y	2	5 H	4.9	4.9	4.9	4.9	1.58924	SIRNA	10	B	10ug LPS	M	3	4.9
2010	Visit 2	GM-CSF	6	0.265	0.193	0.176	0.211333		Y	Y	Y	2	6 H	4.9	4.9	4.9	4.9	1.58924	SIRNA	10	B	10ug LPS	M	3	4.9
2010	Visit 2	GM-CSF	7	0.569	0.424	0.489	0.494		Y	Y	Y	2	7 H	4.9	4.9	4.9	4.9	1.58924	SIRNA	10	B	10ug LPS	M	3	4.9
2010	Visit 2	GM-CSF	8	1.357	1.09	1.302	1.24967		Y	Y	Y	2	8 H	4.9	4.9	4.9	4.9	1.58924	SIRNA	10	B	10ug LPS	M	3	4.9
2010	Visit 2	GM-CSF	9	0.566	0.465	0.386	0.472333		Y	Y	Y	2	9 H	4.9	4.9	4.9	4.9	1.58924	SIRNA	10	B	10ug LPS	M	3	4.9
2010	Visit 2	GM-CSF	10	1.675	1.322	1.245	1.414		Y	Y	Y	2	10 H	4.9	4.9	4.9	4.9	1.58924	SIRNA	10	B	10ug LPS	M	3	4.9
2010	Visit 2	GM-CSF	24	0.796	0.688	0.72	0.734667		Y	Y	Y	2	24 H	4.9	4.9	4.9	4.9	1.58924	SIRNA	10	B	10ug LPS	M	3	4.9
2011	Visit 2	GM-CSF	-0.5	0.416	0.022	0.013	0.150333		Y	Y	Y	2	-30 M	4.9	4.9	4.9	4.9	1.58924	SIRNA	11	B	10ug LPS	M	3	4.9
2011	Visit 2	GM-CSF	0.5	0.004	0	0.001	0.00166667		Y	Y	Y	2	30 M	4.9	4.9	4.9	4.9	1.58924	SIRNA	11	B	10ug LPS	M	3	4.9
2011	Visit 2	GM-CSF	1	0	0.011	0.004	0.005		Y	Y	Y	2	1 H	4.9	4.9	4.9	4.9	1.58924	SIRNA	11	B	10ug LPS	M	3	4.9
2011	Visit 2	GM-CSF	2	0.412	0.013	0	0.141667		Y	Y	Y	2	2 H	4.9	4.9	4.9	4.9	1.58924	SIRNA	11	B	10ug LPS	M	3	4.9
2011	Visit 2	GM-CSF	3	0.006	0.016	0.013	0.0116667		Y	Y	Y	2	3 H	4.9	4.9	4.9	4.9	1.58924	SIRNA	11	B	10ug LPS	M	3	4.9
2011	Visit 2	GM-CSF	4	0.022	0.014	0.007	0.0143333		Y	Y	Y	2	4 H	4.9	4.9	4.9	4.9	1.58924	SIRNA	11	B	10ug LPS	M	3	4.9
2011	Visit 2	GM-CSF	5	0.319	0.026	0.026	0.123667		Y	Y	Y	2	5 H	4.9	4.9	4.9	4.9	1.58924	SIRNA	11	B	10ug LPS	M	3	4.9
2011	Visit 2	GM-CSF	6	0.032	0.007	0.013	0.0173333		Y	Y	Y	2	6 H	4.9	4.9	4.9	4.9	1.58924	SIRNA	11	B	10ug LPS	M	3	4.9
2011	Visit 2	GM-CSF	7	0.01	0.02	0.011	0.0136667		Y	Y	Y	2	7 H	4.9	4.9	4.9	4.9	1.58924	SIRNA	11	B	10ug LPS	M	3	4.9
2011	Visit 2	GM-CSF	8	0.122	0.013	0.017	0.0506667		Y	Y	Y	2	8 H	4.9	4.9	4.9	4.9	1.58924	SIRNA	11	B	10ug LPS	M	3	4.9
2011	Visit 2	GM-CSF	9	0.043	0.055	0.068	0.0553333		Y	Y	Y	2	9 H	4.9	4.9	4.9	4.9	1.58924	SIRNA	11	B	10ug LPS	M	3	4.9
2011	Visit 2	GM-CSF	10	0.048	0.069	0.043	0.0533333		Y	Y	Y	2	10 H	4.9	4.9	4.9	4.9	1.58924	SIRNA	11	B	10ug LPS	M	3	4.9
2011	Visit 2	GM-CSF	24	0.334	0.389	0.36	0.361		Y	Y	Y	2	24 H	4.9	4.9	4.9	4.9	1.58924	SIRNA	11	B	10ug LPS	M	3	4.9
2012	Visit 2	GM-CSF	-0.5	0.89	0.492	0.508	0.63		Y	Y	Y	2	-30 M	4.9	4.9	4.9	4.9	1.58924	SIRNA	12	D	100ug LPS	M	5	4.9
2012	Visit 2	GM-CSF	0.5	0.789	0.633	0.914	0.778667		Y	Y	Y	2	30 M	4.9	4.9	4.9	4.9	1.58924	SIRNA	12	D	100ug LPS	M	5	4.9
2012	Visit 2	GM-CSF	1	1.411	1.499	1.275	1.395		Y	Y	Y	2	1 H	4.9	4.9	4.9	4.9	1.58924	SIRNA	12	D	100ug LPS	M	5	4.9
2012	Visit 2	GM-CSF	2	1.232	0.912	1.46	1.20133		Y	Y	Y	2	2 H	4.9	4.9	4.9	4.9	1.58924	SIRNA	12	D	100ug LPS	M	5	4.9
2012	Visit 2	GM-CSF	3	1.224	0.791	1.105	1.04		Y	Y	Y	2	3 H	4.9	4.9	4.9	4.9	1.58924	SIRNA	12	D	100ug LPS	M	5	4.9
2012	Visit 2	GM-CSF	4	1.098	1.319	0.885	1.10067		Y	Y	Y	2	4 H	4.9	4.9	4.9	4.9	1.58924	SIRNA	12	D	100ug LPS	M	5	4.9
2012	Visit 2	GM-CSF	5	0.967	0.832	1.028	0.942333		Y	Y	Y	2	5 H	4.9	4.9	4.9	4.9	1.58924	SIRNA	12	D	100ug LPS	M	5	4.9
2012	Visit 2	GM-CSF	6	1.161	0.953	1.212	1.10867		Y	Y	Y	2	6 H	4.9	4.9	4.9	4.9	1.58924	SIRNA	12	D	100ug LPS	M	5	4.9
2012	Visit 2	GM-CSF	7	2.43	2.977	2.809	2.73867		Y	Y	Y	2	7 H	4.9	4.9	4.9	4.9	1.58924	SIRNA	12	D	100ug LPS	M	5	4.9
2012	Visit 2	GM-CSF	8	1.436	1.482	1.704	1.54067		Y	Y	Y	2	8 H	4.9	4.9	4.9	4.9	1.58924	SIRNA	12	D	100ug LPS	M	5	4.9
2012	Visit 2	GM-CSF	9	1.448	1.971	1.604	1.67433		Y	Y	Y	2	9 H	4.9	4.9	4.9	4.9	1.58924	SIRNA	12	D	100ug LPS	M	5	4.9
2012	Visit 2	GM-CSF	10	1.506	1.692	1.765	1.65433		Y	Y	Y	2	10 H	4.9	4.9	4.9	4.9	1.58924	SIRNA	12	D	100ug LPS	M	5	4.9
2012	Visit 2	GM-CSF	24	1.729	2.196	1.658	1.861		Y	Y	Y	2	24 H	4.9	4.9	4.9	4.9	1.58924	SIRNA	12	D	100ug LPS	M	5	4.9
2013	Visit 2	GM-CSF	-0.5	2.692	2.657	2.965	2.77133		Y	Y	Y	2	-30 M	4.9	4.9	4.9	4.9	1.58924	SIRNA	13	A	1ug LPS	M	2	4.9
2013	Visit 2	GM-CSF	0.5	1.82	1.71	1.508	1.67933		Y	Y	Y	2	30 M	4.9	4.9	4.9	4.9	1.58924	SIRNA	13	A	1ug LPS	M	2	4.9
2013	Visit 2	GM-CSF	1	1.363	1.281	1.167	1.27033		Y	Y	Y	2	1 H	4.9	4.9	4.9	4.9	1.58924	SIRNA	13	A	1ug LPS	M	2	4.9
2013	Visit 2	GM-CSF	2	1.391	1.204	1.396	1.33033		Y	Y	Y	2	2 H	4.9	4.9	4.9	4.9	1.58924	SIRNA	13	A	1ug LPS	M	2	4.9
2013	Visit 2	GM-CSF	3	3.677	2.758	2.781	3.072		Y	Y	Y	2	3 H	4.9	4.9	4.9	4.9	1.58924	SIRNA	13	A	1ug LPS	M	2	4.9
2013	Visit 2	GM-CSF	4	3.036	3.208	2.614	2.95267		Y	Y	Y	2	4 H	4.9	4.9	4.9	4.9	1.58924	SIRNA	13	A	1ug LPS	M	2	4.9
2013	Visit 2	GM-CSF	5	1.923	2.001	2.053	1.99233		Y	Y	Y	2	5 H	4.9	4.9	4.9	4.9	1.58924	SIRNA	13	A	1ug LPS	M	2	4.9
2013	Visit 2	GM-CSF	6	1.72	1.373	1.316	1.46967		Y	Y	Y	2	6 H	4.9	4.9	4.9	4.9	1.58924	SIRNA	13	A	1ug LPS	M	2	4.9
2013	Visit 2	GM-CSF	7	2.67	2.899	2.745	2.77133		Y	Y	Y	2	7 H	4.9	4.9	4.9	4.9	1.58924	SIRNA	13	A	1ug LPS	M	2	4.9
2013	Visit 2	GM-CSF	8	1.011	1.605	1.212	1.276		Y	Y	Y	2	8 H	4.9	4.9	4.9	4.9	1.58924	SIRNA	13	A	1ug LPS	M	2	4.9
2013	Visit 2	GM-CSF	9	1.843	2.048	1.431	1.774		Y	Y	Y	2	9 H	4.9	4.9	4.9	4.9	1.58924	SIRNA	13	A	1ug LPS	M	2	4.9
2013	Visit 2	GM-CSF	10	1.204	1.204	1.117	1.175		Y	Y	Y	2	10 H	4.9	4.9	4.9	4.9	1.58924	SIRNA	13	A	1ug LPS	M	2	4.9
2013	Visit 2	GM-CSF	24	0.204	0.426	0.339	0.323		Y	Y	Y	2	24 H	4.9	4.9	4.9	4.9	1.58924	SIRNA	13	A	1ug LPS	M	2	4.9
2014	Visit 2	GM-CSF	-0.5	1.257	0.496	0.585	0.779333		Y	Y	Y	2	-30 M	4.9	4.9	4.9	4.9	1.58924	SIRNA	14	C	30ug LPS	M	4	4.9
2014	Visit 2	GM-CSF	0.5	0.223	0.285	0.275	0.261		Y	Y	Y	2	30 M	4.9	4.9	4.9	4.9	1.58924	SIRNA	14	C	30ug LPS	M	4	4.9
2014	Visit 2	GM-CSF	1	0.272	0.215	0.162	0.216333		Y	Y	Y	2	1 H	4.9	4.9	4.9	4.9	1.58924	SIRNA	14	C	30ug LPS	M	4	4.9
2014	Visit 2	GM-CSF	2	1.041	0.371	0.298	0.57		Y	Y	Y	2	2 H	4.9	4.9	4.9	4.9	1.58924	SIRNA	14	C	30ug LPS	M	4	4.9
2014	Visit 2	GM-CSF	3	0.428	0.441	0.404	0.424333		Y	Y	Y	2	3 H	4.9	4.9	4.9	4.9	1.58924	SIRNA	14	C	30ug LPS	M	4	4.9
2014	Visit 2	GM-CSF	4	0.141	0.208	0.19	0.179667		Y	Y	Y	2	4 H	4.9	4.9	4.9	4.9	1.58924	SIRNA	14	C	30ug LPS	M	4	4.9
2014	Visit 2	GM-CSF	5	1.047	0.47	0.48	0.665667		Y	Y	Y	2	5 H	4.9	4.9	4.9	4.9	1.58924	SIRNA	14	C	30ug LPS	M	4	4.9
2014	Visit 2	GM-CSF	6	0.174	0.065	0.07	0.103		Y	Y	Y	2	6 H	4.9	4.9	4.9	4.9	1.58924	SIRNA	14	C	30ug LPS	M	4	4.9
2014	Visit 2	GM-CSF	7	0.197	0.246	0.187	0.21		Y	Y	Y	2	7 H	4.9	4.9	4.9	4.9	1.58924	SIRNA	14	C	30ug LPS	M	4	4.9
2014	Visit 2	GM-CSF	8	0.27	0.177	0.162	0.203		Y	Y	Y	2	8 H	4.9	4.9	4.9	4.9	1.58924	SIRNA	14	C	30ug LPS	M	4	4.9
2014	Visit 2	GM-CSF	9	0.415	0.314	0.472	0.400333		Y	Y	Y	2	9 H	4.9	4.9	4.9	4.9	1.58924	SIRNA	14	C	30ug LPS	M	4	4.9
2014	Visit 2	GM-CSF	10	0.538	0.585	0.603	0.575333		Y	Y	Y	2	10 H	4.9	4.9	4.9	4.9	1.58924	SIRNA	14	C	30ug LPS	M	4	4.9
2014	Visit 2	GM-CSF	24	0.664	0.769	0.732	0.721667		Y	Y	Y	2	24 H	4.9	4.9	4.9	4.9	1.58924	SIRNA	14	C	30ug LPS	M	4	4.9
2015	Visit 2	GM-CSF	-0.5	0.827	0	0.055	0.294		Y	Y	Y	2	-30 M	4.9	4.9	4.9	4.9	1.58924	SIRNA	15	P	Placebo	M	1	4.9
2015	Visit 2	GM-CSF	0.5	0.017	0.028	0.005	0.0166667		Y	Y	Y	2	30 M	4.9	4.9	4.9	4.9	1.58924	SIRNA	15	P	Placebo	M	1	4.9
2015	Visit 2	GM-CSF	1	0.099	0.047	0.038	0.0613333		Y	Y	Y	2	1 H	4.9	4.9	4.9	4.9	1.58924	SIRNA	15	P	Placebo	M	1	4.9
2015	Visit 2	GM-CSF	2	0.783	0.025	0	0.269333		Y	Y	Y	2	2 H	4.9	4.9	4.9	4.9	1.58924	SIRNA	15	P	Placebo	M	1	4.9
2015	Visit 2	GM-CSF	3	0	0.049	0	0.0163333		Y	Y	Y	2	3 H	4.9	4.9	4.9	4.9	1.58924	SIRNA	15	P	Placebo	M	1	4.9
2015	Visit 2	GM-CSF	4	0	0.036	0.036	0.024		Y	Y	Y	2	4 H	4.9	4.9	4.9	4.9	1.58924	SIRNA	15	P	Placebo	M	1	4.9
2015	Visit 2	GM-CSF	5	0.525	0	0.038	0.187667		Y	Y	Y	2	5 H	4.9	4.9	4.9	4.9	1.58924	SIRNA	15	P	Placebo	M	1	4.9
2015	Visit 2	GM-CSF	6	0.025	0	0.012	0.0123333		Y	Y	Y	2	6 H	4.9	4.9	4.9	4.9	1.58924	SIRNA	15	P	Placebo	M	1	4.9
2015	Visit 2	GM-CSF	7	0.038	0.105	0.113	0.0853333		Y	Y	Y	2	7 H	4.9	4.9	4.9	4.9	1.58924	SIRNA	15	P	Placebo	M	1	4.9
2015	Visit 2	GM-CSF	8	0.217	0.003	0.06	0.0933333		Y	Y	Y	2	8 H	4.9	4.9	4.9	4.9	1.58924	SIRNA	15	P	Placebo	M	1	4.9
2015	Visit 2	GM-CSF	9	0.088	0.028	0.066	0.0606667		Y	Y	Y	2	9 H	4.9	4.9	4.9	4.9	1.58924	SIRNA	15	P	Placebo	M	1	4.9
2015	Visit 2	GM-CSF	10	0.267	0.238	0.261	0.255333		Y	Y	Y	2	10 H	4.9	4.9	4.9	4.9	1.58924	SIRNA	15	P	Placebo	M	1	4.9
2015	Visit 2	GM-CSF	24	0.082	0.041	0.162	0.095		Y	Y	Y	2	24 H	4.9	4.9	4.9	4.9	1.58924	SIRNA	15	P	Placebo	M	1	4.9
3101	Visit 2	GM-CSF	-0.5	5.911	0	0	1.97033		Y	Y	Y	2	-30 M	4.9	4.9	4.9	4.9	1.58924	SIRNA	101	B	10ug LPS	R	3	4.9
3101	Visit 2	GM-CSF	0.5	0	0	0	0		Y	Y	Y	2	30 M	4.9	4.9	4.9	4.9	1.58924	SIRNA	101	B	10ug LPS	R	3	4.9
3101	Visit 2	GM-CSF	1	1.15	0	0	0.383333		Y	Y	Y	2	1 H	4.9	4.9	4.9	4.9	1.58924	SIRNA	101	B	10ug LPS	R	3	4.9
3101	Visit 2	GM-CSF	2	7.793	0	0.499	2.764		Y	Y	Y	2	2 H	4.9	4.9	4.9	4.9	1.58924	SIRNA	101	B	10ug LPS	R	3	4.9
3101	Visit 2	GM-CSF	3	0	0	0	0		Y	Y	Y	2	3 H	4.9	4.9	4.9	4.9	1.58924	SIRNA	101	B	10ug LPS	R	3	4.9
3101	Visit 2	GM-CSF	4	0	0	0	0		Y	Y	Y	2	4 H	4.9	4.9	4.9	4.9	1.58924	SIRNA	101	B	10ug LPS	R	3	4.9
3101	Visit 2	GM-CSF	5	4.966	0	0	1.65533		Y	Y	Y	2	5 H	4.9	4.9	4.9	4.9	1.58924	SIRNA	101	B	10ug LPS	R	3	4.9
3101	Visit 2	GM-CSF	6	0	0	0	0		Y	Y	Y	2	6 H	4.9	4.9	4.9	4.9	1.58924	SIRNA	101	B	10ug LPS	R	3	4.9
3101	Visit 2	GM-CSF	7	0	0	0	0		Y	Y	Y	2	7 H	4.9	4.9	4.9	4.9	1.58924	SIRNA	101	B	10ug LPS	R	3	4.9
3101	Visit 2	GM-CSF	8	0	0	0	0		Y	Y	Y	2	8 H	4.9	4.9	4.9	4.9	1.58924	SIRNA	101	B	10ug LPS	R	3	4.9
3101	Visit 2	GM-CSF	9	0	0	0	0		Y	Y	Y	2	9 H	4.9	4.9	4.9	4.9	1.58924	SIRNA	101	B	10ug LPS	R	3	4.9
3101	Visit 2	GM-CSF	10	0	0	1.484	0.494667		Y	Y	Y	2	10 H	4.9	4.9	4.9	4.9	1.58924	SIRNA	101	B	10ug LPS	R	3	4.9
3101	Visit 2	GM-CSF	24	2.277	5.945	4.189	4.137		Y	Y	Y	2	24 H	4.9	4.9	4.9	4.9	1.58924	SIRNA	101	B	10ug LPS	R	3	4.9
3102	Visit 2	GM-CSF	-0.5	0.756	0.372	0.445	0.524333		Y	Y	Y	2	-30 M	4.9	4.9	4.9	4.9	1.58924	SIRNA	102	P	Placebo	R	1	4.9
3102	Visit 2	GM-CSF	0.5	0.323	0.256	0.291	0.29		Y	Y	Y	2	30 M	4.9	4.9	4.9	4.9	1.58924	SIRNA	102	P	Placebo	R	1	4.9
3102	Visit 2	GM-CSF	1	0.295	0.21	0.191	0.232		Y	Y	Y	2	1 H	4.9	4.9	4.9	4.9	1.58924	SIRNA	102	P	Placebo	R	1	4.9
3102	Visit 2	GM-CSF	2	0.596	0.193	0.237	0.342		Y	Y	Y	2	2 H	4.9	4.9	4.9	4.9	1.58924	SIRNA	102	P	Placebo	R	1	4.9
3102	Visit 2	GM-CSF	3	0.286	0.268	0.262	0.272		Y	Y	Y	2	3 H	4.9	4.9	4.9	4.9	1.58924	SIRNA	102	P	Placebo	R	1	4.9
3102	Visit 2	GM-CSF	4	0.331	0.193	0.177	0.233667		Y	Y	Y	2	4 H	4.9	4.9	4.9	4.9	1.58924	SIRNA	102	P	Placebo	R	1	4.9
3102	Visit 2	GM-CSF	5	0.576	0.229	0.378	0.394333		Y	Y	Y	2	5 H	4.9	4.9	4.9	4.9	1.58924	SIRNA	102	P	Placebo	R	1	4.9
3102	Visit 2	GM-CSF	6	0.278	0.206	0.199	0.227667		Y	Y	Y	2	6 H	4.9	4.9	4.9	4.9	1.58924	SIRNA	102	P	Placebo	R	1	4.9
3102	Visit 2	GM-CSF	7	0.285	0.307	0.257	0.283		Y	Y	Y	2	7 H	4.9	4.9	4.9	4.9	1.58924	SIRNA	102	P	Placebo	R	1	4.9
3102	Visit 2	GM-CSF	8	0.435	0.388	0.418	0.413667		Y	Y	Y	2	8 H	4.9	4.9	4.9	4.9	1.58924	SIRNA	102	P	Placebo	R	1	4.9
3102	Visit 2	GM-CSF	9	0.272	0.257	0.282	0.270333		Y	Y	Y	2	9 H	4.9	4.9	4.9	4.9	1.58924	SIRNA	102	P	Placebo	R	1	4.9
3102	Visit 2	GM-CSF	10	0.27	0.256	0.226	0.250667		Y	Y	Y	2	10 H	4.9	4.9	4.9	4.9	1.58924	SIRNA	102	P	Placebo	R	1	4.9
3102	Visit 2	GM-CSF	24	0.346	0.304	0.337	0.329		Y	Y	Y	2	24 H	4.9	4.9	4.9	4.9	1.58924	SIRNA	102	P	Placebo	R	1	4.9
2001	Visit 2	IFN-a	-0.5	3.76	1.429	0.478	1.889		Y	Y	Y	2	-30 M	4.9	4.9	4.9	4.9	1.58924	SIRNA	1	B	10ug LPS	M	3	4.9
2001	Visit 2	IFN-a	0.5	7.019	21.195	20.765	16.3263		Y	N	N	2	30 M	4.9	21.195	20.765	15.62	2.74855	SIRNA	1	B	10ug LPS	M	3	4.9
2001	Visit 2	IFN-a	1	13.088	13.962	13.654	13.568		N	N	N	2	1 H	13.088	13.962	13.654	13.568	2.60771	SIRNA	1	B	10ug LPS	M	3	4.9
2001	Visit 2	IFN-a	2	11.375	13.452	14.992	13.273		N	N	N	2	2 H	11.375	13.452	14.992	13.273	2.58573	SIRNA	1	B	10ug LPS	M	3	4.9
2001	Visit 2	IFN-a	3	20.424	22.28	24.662	22.4553		N	N	N	2	3 H	20.424	22.28	24.662	22.4553	3.11153	SIRNA	1	B	10ug LPS	M	3	4.9
2001	Visit 2	IFN-a	4	17.39	16.992	11.699	15.3603		N	N	N	2	4 H	17.39	16.992	11.699	15.3603	2.73179	SIRNA	1	B	10ug LPS	M	3	4.9
2001	Visit 2	IFN-a	5	12.35	15.378	16.209	14.6457		N	N	N	2	5 H	12.35	15.378	16.209	14.6457	2.68414	SIRNA	1	B	10ug LPS	M	3	4.9
2001	Visit 2	IFN-a	6	11.432	8.441	8.544	9.47233		N	Y	Y	2	6 H	11.432	4.9	4.9	7.07733	1.9569	SIRNA	1	B	10ug LPS	M	3	4.9
2001	Visit 2	IFN-a	7	16.315	19.284	13.02	16.2063		N	N	N	2	7 H	16.315	19.284	13.02	16.2063	2.7854	SIRNA	1	B	10ug LPS	M	3	4.9
2001	Visit 2	IFN-a	8	16.576	11.108	7.724	11.8027		N	N	Y	2	8 H	16.576	11.108	4.9	10.8613	2.38521	SIRNA	1	B	10ug LPS	M	3	4.9
2001	Visit 2	IFN-a	9	6.411	14.077	9.462	9.98333		Y	N	Y	2	9 H	4.9	14.077	4.9	7.959	2.0743	SIRNA	1	B	10ug LPS	M	3	4.9
2001	Visit 2	IFN-a	10	15.117	10.013	10.679	11.9363		N	N	N	2	10 H	15.117	10.013	10.679	11.9363	2.47959	SIRNA	1	B	10ug LPS	M	3	4.9
2001	Visit 2	IFN-a	24	20.872	21.4	14.077	18.783		N	N	N	2	24 H	20.872	21.4	14.077	18.783	2.93295	SIRNA	1	B	10ug LPS	M	3	4.9
2002	Visit 2	IFN-a	-0.5	24.419	13.354	8.412	15.395		N	N	Y	2	-30 M	24.419	13.354	4.9	14.2243	2.65495	SIRNA	2	P	Placebo	M	1	14.2243
2002	Visit 2	IFN-a	0.5	21.245	23.357	22.245	22.2823		N	N	N	2	30 M	21.245	23.357	22.245	22.2823	3.10379	SIRNA	2	P	Placebo	M	1	14.2243
2002	Visit 2	IFN-a	1	13.693	13.342	11.621	12.8853		N	N	N	2	1 H	13.693	13.342	11.621	12.8853	2.55609	SIRNA	2	P	Placebo	M	1	14.2243
2002	Visit 2	IFN-a	2	15.499	8.311	18.005	13.9383		N	Y	N	2	2 H	15.499	4.9	18.005	12.8013	2.54955	SIRNA	2	P	Placebo	M	1	14.2243
2002	Visit 2	IFN-a	3	17.942	14.459	20.207	17.536		N	N	N	2	3 H	17.942	14.459	20.207	17.536	2.86426	SIRNA	2	P	Placebo	M	1	14.2243
2002	Visit 2	IFN-a	4	33.748	21.695	17.642	24.3617		N	N	N	2	4 H	33.748	21.695	17.642	24.3617	3.19301	SIRNA	2	P	Placebo	M	1	14.2243
2002	Visit 2	IFN-a	5	8.159	3.845	7.365	6.45633		Y	Y	Y	2	5 H	4.9	4.9	4.9	4.9	1.58924	SIRNA	2	P	Placebo	M	1	14.2243
2002	Visit 2	IFN-a	6	42.29	24.931	22.97	30.0637		N	N	N	2	6 H	42.29	24.931	22.97	30.0637	3.40332	SIRNA	2	P	Placebo	M	1	14.2243
2002	Visit 2	IFN-a	7	22.77	20.52	16.853	20.0477		N	N	N	2	7 H	22.77	20.52	16.853	20.0477	2.99811	SIRNA	2	P	Placebo	M	1	14.2243
2002	Visit 2	IFN-a	8	14.86	14.546	7.731	12.379		N	N	Y	2	8 H	14.86	14.546	4.9	11.4353	2.43671	SIRNA	2	P	Placebo	M	1	14.2243
2002	Visit 2	IFN-a	9	28.912	19.031	25.53	24.491		N	N	N	2	9 H	28.912	19.031	25.53	24.491	3.19831	SIRNA	2	P	Placebo	M	1	14.2243
2002	Visit 2	IFN-a	10	14.684	15.512	13.844	14.68		N	N	N	2	10 H	14.684	15.512	13.844	14.68	2.68649	SIRNA	2	P	Placebo	M	1	14.2243
2002	Visit 2	IFN-a	24	54.215	44.069	50.946	49.7433		N	N	N	2	24 H	54.215	44.069	50.946	49.7433	3.90688	SIRNA	2	P	Placebo	M	1	14.2243
2003	Visit 2	IFN-a	-0.5	5.662	2.797	0.963	3.14067		Y	Y	Y	2	-30 M	4.9	4.9	4.9	4.9	1.58924	SIRNA	3	D	100ug LPS	M	5	4.9
2003	Visit 2	IFN-a	0.5	0.748	0.27	0.576	0.531333		Y	Y	Y	2	30 M	4.9	4.9	4.9	4.9	1.58924	SIRNA	3	D	100ug LPS	M	5	4.9
2003	Visit 2	IFN-a	1	0.576	0.98	0.69	0.748667		Y	Y	Y	2	1 H	4.9	4.9	4.9	4.9	1.58924	SIRNA	3	D	100ug LPS	M	5	4.9
2003	Visit 2	IFN-a	2	3.81	1.239	0.732	1.927		Y	Y	Y	2	2 H	4.9	4.9	4.9	4.9	1.58924	SIRNA	3	D	100ug LPS	M	5	4.9
2003	Visit 2	IFN-a	3	1.239	1.45	1.231	1.30667		Y	Y	Y	2	3 H	4.9	4.9	4.9	4.9	1.58924	SIRNA	3	D	100ug LPS	M	5	4.9
2003	Visit 2	IFN-a	4	2.892	2.218	1.875	2.32833		Y	Y	Y	2	4 H	4.9	4.9	4.9	4.9	1.58924	SIRNA	3	D	100ug LPS	M	5	4.9
2003	Visit 2	IFN-a	5	6.378	2.037	3.986	4.13367		Y	Y	Y	2	5 H	4.9	4.9	4.9	4.9	1.58924	SIRNA	3	D	100ug LPS	M	5	4.9
2003	Visit 2	IFN-a	6	5.136	3.206	3.643	3.995		Y	Y	Y	2	6 H	4.9	4.9	4.9	4.9	1.58924	SIRNA	3	D	100ug LPS	M	5	4.9
2003	Visit 2	IFN-a	7	5.083	5.609	3.915	4.869		Y	Y	Y	2	7 H	4.9	4.9	4.9	4.9	1.58924	SIRNA	3	D	100ug LPS	M	5	4.9
2003	Visit 2	IFN-a	8	0.723	0.535	0.495	0.584333		Y	Y	Y	2	8 H	4.9	4.9	4.9	4.9	1.58924	SIRNA	3	D	100ug LPS	M	5	4.9
2003	Visit 2	IFN-a	9	4.409	3.555	4.33	4.098		Y	Y	Y	2	9 H	4.9	4.9	4.9	4.9	1.58924	SIRNA	3	D	100ug LPS	M	5	4.9
2003	Visit 2	IFN-a	10	4.056	3.206	3.599	3.62033		Y	Y	Y	2	10 H	4.9	4.9	4.9	4.9	1.58924	SIRNA	3	D	100ug LPS	M	5	4.9
2003	Visit 2	IFN-a	24	8.554	6.54	5.279	6.791		Y	Y	Y	2	24 H	4.9	4.9	4.9	4.9	1.58924	SIRNA	3	D	100ug LPS	M	5	4.9
2005	Visit 2	IFN-a	-0.5	3.781	0.973	0.799	1.851		Y	Y	Y	2	-30 M	4.9	4.9	4.9	4.9	1.58924	SIRNA	5	A	1ug LPS	M	2	4.9
2005	Visit 2	IFN-a	0.5	2.272	1.514	2.665	2.15033		Y	Y	Y	2	30 M	4.9	4.9	4.9	4.9	1.58924	SIRNA	5	A	1ug LPS	M	2	4.9
2005	Visit 2	IFN-a	1	0.386	0.327	0.035	0.249333		Y	Y	Y	2	1 H	4.9	4.9	4.9	4.9	1.58924	SIRNA	5	A	1ug LPS	M	2	4.9
2005	Visit 2	IFN-a	2	13.417	4.687	7.952	8.68533		N	Y	Y	2	2 H	13.417	4.9	4.9	7.739	2.04627	SIRNA	5	A	1ug LPS	M	2	4.9
2005	Visit 2	IFN-a	3	10.859	14.832	8.894	11.5283		N	N	Y	2	3 H	10.859	14.832	4.9	10.197	2.32209	SIRNA	5	A	1ug LPS	M	2	4.9
2005	Visit 2	IFN-a	4	5.458	5.1	4.706	5.088		Y	Y	Y	2	4 H	4.9	4.9	4.9	4.9	1.58924	SIRNA	5	A	1ug LPS	M	2	4.9
2005	Visit 2	IFN-a	5	6.824	3.856	4.2	4.96		Y	Y	Y	2	5 H	4.9	4.9	4.9	4.9	1.58924	SIRNA	5	A	1ug LPS	M	2	4.9
2005	Visit 2	IFN-a	6	2.555	4.753	3.327	3.545		Y	Y	Y	2	6 H	4.9	4.9	4.9	4.9	1.58924	SIRNA	5	A	1ug LPS	M	2	4.9
2005	Visit 2	IFN-a	7	14.311	9.415	7.895	10.5403		N	Y	Y	2	7 H	14.311	4.9	4.9	8.037	2.08406	SIRNA	5	A	1ug LPS	M	2	4.9
2005	Visit 2	IFN-a	8	3.253	8.817	5.836	5.96867		Y	Y	Y	2	8 H	4.9	4.9	4.9	4.9	1.58924	SIRNA	5	A	1ug LPS	M	2	4.9
2005	Visit 2	IFN-a	9	6.805	14.636	16.125	12.522		Y	N	N	2	9 H	4.9	14.636	16.125	11.887	2.47545	SIRNA	5	A	1ug LPS	M	2	4.9
2005	Visit 2	IFN-a	10	17.234	12.428	14.311	14.6577		N	N	N	2	10 H	17.234	12.428	14.311	14.6577	2.68496	SIRNA	5	A	1ug LPS	M	2	4.9
2005	Visit 2	IFN-a	24	53.17	25.276	57.506	45.3173		N	N	N	2	24 H	53.17	25.276	57.506	45.3173	3.81369	SIRNA	5	A	1ug LPS	M	2	4.9
2007	Visit 2	IFN-a	-0.5	8.877	8.354	6.245	7.82533		Y	Y	Y	2	-30 M	4.9	4.9	4.9	4.9	1.58924	SIRNA	7	C	30ug LPS	M	4	4.9
2007	Visit 2	IFN-a	0.5	3.258	3.095	3.583	3.312		Y	Y	Y	2	30 M	4.9	4.9	4.9	4.9	1.58924	SIRNA	7	C	30ug LPS	M	4	4.9
2007	Visit 2	IFN-a	1	4.246	4.371	3.162	3.92633		Y	Y	Y	2	1 H	4.9	4.9	4.9	4.9	1.58924	SIRNA	7	C	30ug LPS	M	4	4.9
2007	Visit 2	IFN-a	2	6.45	2.61	2.156	3.73867		Y	Y	Y	2	2 H	4.9	4.9	4.9	4.9	1.58924	SIRNA	7	C	30ug LPS	M	4	4.9
2007	Visit 2	IFN-a	3	4.246	4.69	3.219	4.05167		Y	Y	Y	2	3 H	4.9	4.9	4.9	4.9	1.58924	SIRNA	7	C	30ug LPS	M	4	4.9
2007	Visit 2	IFN-a	4	3.382	2.724	2.572	2.89267		Y	Y	Y	2	4 H	4.9	4.9	4.9	4.9	1.58924	SIRNA	7	C	30ug LPS	M	4	4.9
2007	Visit 2	IFN-a	5	4.584	1.762	3.813	3.38633		Y	Y	Y	2	5 H	4.9	4.9	4.9	4.9	1.58924	SIRNA	7	C	30ug LPS	M	4	4.9
2007	Visit 2	IFN-a	6	1.837	2.025	2.449	2.10367		Y	Y	Y	2	6 H	4.9	4.9	4.9	4.9	1.58924	SIRNA	7	C	30ug LPS	M	4	4.9
2007	Visit 2	IFN-a	7	2.232	1.837	2.119	2.06267		Y	Y	Y	2	7 H	4.9	4.9	4.9	4.9	1.58924	SIRNA	7	C	30ug LPS	M	4	4.9
2007	Visit 2	IFN-a	8	1.959	1.659	1.305	1.641		Y	Y	Y	2	8 H	4.9	4.9	4.9	4.9	1.58924	SIRNA	7	C	30ug LPS	M	4	4.9
2007	Visit 2	IFN-a	9	2.251	2.829	3.372	2.81733		Y	Y	Y	2	9 H	4.9	4.9	4.9	4.9	1.58924	SIRNA	7	C	30ug LPS	M	4	4.9
2007	Visit 2	IFN-a	10	3.554	3.64	1.417	2.87033		Y	Y	Y	2	10 H	4.9	4.9	4.9	4.9	1.58924	SIRNA	7	C	30ug LPS	M	4	4.9
2007	Visit 2	IFN-a	24	4.313	11.306	17.356	10.9917		Y	N	N	2	24 H	4.9	11.306	17.356	11.1873	2.41478	SIRNA	7	C	30ug LPS	M	4	4.9
2008	Visit 2	IFN-a	-0.5	27.382	38.831	43.24	36.4843		N	N	N	2	-30 M	27.382	38.831	43.24	36.4843	3.59688	SIRNA	8	A	1ug LPS	M	2	36.4843
2008	Visit 2	IFN-a	0.5	70.657	71.929	81.433	74.673		N	N	N	2	30 M	70.657	71.929	81.433	74.673	4.31312	SIRNA	8	A	1ug LPS	M	2	36.4843
2008	Visit 2	IFN-a	1	1.148	1.285	1.267	1.23333		Y	Y	Y	2	1 H	4.9	4.9	4.9	4.9	1.58924	SIRNA	8	A	1ug LPS	M	2	36.4843
2008	Visit 2	IFN-a	2	14.269	10.79	12.101	12.3867		N	N	N	2	2 H	14.269	10.79	12.101	12.3867	2.51662	SIRNA	8	A	1ug LPS	M	2	36.4843
2008	Visit 2	IFN-a	3	10.434	13.678	16.415	13.509		N	N	N	2	3 H	10.434	13.678	16.415	13.509	2.60336	SIRNA	8	A	1ug LPS	M	2	36.4843
2008	Visit 2	IFN-a	4	1.047	1.002	0.585	0.878		Y	Y	Y	2	4 H	4.9	4.9	4.9	4.9	1.58924	SIRNA	8	A	1ug LPS	M	2	36.4843
2008	Visit 2	IFN-a	5	6.557	5.068	6.729	6.118		Y	Y	Y	2	5 H	4.9	4.9	4.9	4.9	1.58924	SIRNA	8	A	1ug LPS	M	2	36.4843
2008	Visit 2	IFN-a	6	1.505	0.983	0.829	1.10567		Y	Y	Y	2	6 H	4.9	4.9	4.9	4.9	1.58924	SIRNA	8	A	1ug LPS	M	2	36.4843
2008	Visit 2	IFN-a	7	12.188	8.179	7.167	9.178		N	Y	Y	2	7 H	12.188	4.9	4.9	7.32933	1.99188	SIRNA	8	A	1ug LPS	M	2	36.4843
2008	Visit 2	IFN-a	8	8.83	8.16	9.406	8.79867		Y	Y	Y	2	8 H	4.9	4.9	4.9	4.9	1.58924	SIRNA	8	A	1ug LPS	M	2	36.4843
2008	Visit 2	IFN-a	9	1.276	0.893	0.974	1.04767		Y	Y	Y	2	9 H	4.9	4.9	4.9	4.9	1.58924	SIRNA	8	A	1ug LPS	M	2	36.4843
2008	Visit 2	IFN-a	10	8.122	7.883	3.064	6.35633		Y	Y	Y	2	10 H	4.9	4.9	4.9	4.9	1.58924	SIRNA	8	A	1ug LPS	M	2	36.4843
2008	Visit 2	IFN-a	24	0.406	0.874	0.63	0.636667		Y	Y	Y	2	24 H	4.9	4.9	4.9	4.9	1.58924	SIRNA	8	A	1ug LPS	M	2	36.4843
2009	Visit 2	IFN-a	-0.5	16.835	20.073	11.112	16.0067		N	N	N	2	-30 M	16.835	20.073	11.112	16.0067	2.77301	SIRNA	9	P	Placebo	M	1	16.0067
2009	Visit 2	IFN-a	0.5	2.363	1.975	3.578	2.63867		Y	Y	Y	2	30 M	4.9	4.9	4.9	4.9	1.58924	SIRNA	9	P	Placebo	M	1	16.0067
2009	Visit 2	IFN-a	1	12.337	9.248	12.179	11.2547		N	Y	N	2	1 H	12.337	4.9	12.179	9.80533	2.28293	SIRNA	9	P	Placebo	M	1	16.0067
2009	Visit 2	IFN-a	2	9.019	4.893	7.793	7.235		Y	Y	Y	2	2 H	4.9	4.9	4.9	4.9	1.58924	SIRNA	9	P	Placebo	M	1	16.0067
2009	Visit 2	IFN-a	3	6.403	5.403	6.268	6.02467		Y	Y	Y	2	3 H	4.9	4.9	4.9	4.9	1.58924	SIRNA	9	P	Placebo	M	1	16.0067
2009	Visit 2	IFN-a	4	3.852	4.384	1.812	3.34933		Y	Y	Y	2	4 H	4.9	4.9	4.9	4.9	1.58924	SIRNA	9	P	Placebo	M	1	16.0067
2009	Visit 2	IFN-a	5	6.575	3.852	4.429	4.952		Y	Y	Y	2	5 H	4.9	4.9	4.9	4.9	1.58924	SIRNA	9	P	Placebo	M	1	16.0067
2009	Visit 2	IFN-a	6	7.446	3.649	5.475	5.52333		Y	Y	Y	2	6 H	4.9	4.9	4.9	4.9	1.58924	SIRNA	9	P	Placebo	M	1	16.0067
2009	Visit 2	IFN-a	7	20.244	16.269	19.256	18.5897		N	N	N	2	7 H	20.244	16.269	19.256	18.5897	2.92261	SIRNA	9	P	Placebo	M	1	16.0067
2009	Visit 2	IFN-a	8	5.394	9.699	12.318	9.137		Y	Y	N	2	8 H	4.9	4.9	12.318	7.37267	1.99778	SIRNA	9	P	Placebo	M	1	16.0067
2009	Visit 2	IFN-a	9	6.096	9.257	8.689	8.014		Y	Y	Y	2	9 H	4.9	4.9	4.9	4.9	1.58924	SIRNA	9	P	Placebo	M	1	16.0067
2009	Visit 2	IFN-a	10	10.344	7.92	5.062	7.77533		N	Y	Y	2	10 H	10.344	4.9	4.9	6.71467	1.90429	SIRNA	9	P	Placebo	M	1	16.0067
2009	Visit 2	IFN-a	24	9.276	13.045	18.953	13.758		Y	N	N	2	24 H	4.9	13.045	18.953	12.2993	2.50955	SIRNA	9	P	Placebo	M	1	16.0067
2010	Visit 2	IFN-a	-0.5	10.638	14.706	7.486	10.9433		N	N	Y	2	-30 M	10.638	14.706	4.9	10.0813	2.31069	SIRNA	10	B	10ug LPS	M	3	10.0813
2010	Visit 2	IFN-a	0.5	3.542	2.139	2.318	2.66633		Y	Y	Y	2	30 M	4.9	4.9	4.9	4.9	1.58924	SIRNA	10	B	10ug LPS	M	3	10.0813
2010	Visit 2	IFN-a	1	4.651	5.14	3.456	4.41567		Y	Y	Y	2	1 H	4.9	4.9	4.9	4.9	1.58924	SIRNA	10	B	10ug LPS	M	3	10.0813
2010	Visit 2	IFN-a	2	10.316	5.237	4.258	6.60367		N	Y	Y	2	2 H	10.316	4.9	4.9	6.70533	1.9029	SIRNA	10	B	10ug LPS	M	3	10.0813
2010	Visit 2	IFN-a	3	8.223	8.728	8.339	8.43		Y	Y	Y	2	3 H	4.9	4.9	4.9	4.9	1.58924	SIRNA	10	B	10ug LPS	M	3	10.0813
2010	Visit 2	IFN-a	4	16.44	19.177	13.232	16.283		N	N	N	2	4 H	16.44	19.177	13.232	16.283	2.79012	SIRNA	10	B	10ug LPS	M	3	10.0813
2010	Visit 2	IFN-a	5	10.169	10.511	10.53	10.4033		N	N	N	2	5 H	10.169	10.511	10.53	10.4033	2.34213	SIRNA	10	B	10ug LPS	M	3	10.0813
2010	Visit 2	IFN-a	6	8.242	5.112	7.912	7.08867		Y	Y	Y	2	6 H	4.9	4.9	4.9	4.9	1.58924	SIRNA	10	B	10ug LPS	M	3	10.0813
2010	Visit 2	IFN-a	7	5.756	7.321	6.963	6.68		Y	Y	Y	2	7 H	4.9	4.9	4.9	4.9	1.58924	SIRNA	10	B	10ug LPS	M	3	10.0813
2010	Visit 2	IFN-a	8	11.126	10.843	11.723	11.2307		N	N	N	2	8 H	11.126	10.843	11.723	11.2307	2.41865	SIRNA	10	B	10ug LPS	M	3	10.0813
2010	Visit 2	IFN-a	9	3.048	5.16	6.789	4.999		Y	Y	Y	2	9 H	4.9	4.9	4.9	4.9	1.58924	SIRNA	10	B	10ug LPS	M	3	10.0813
2010	Visit 2	IFN-a	10	10.521	17.397	10.345	12.7543		N	N	N	2	10 H	10.521	17.397	10.345	12.7543	2.54587	SIRNA	10	B	10ug LPS	M	3	10.0813
2010	Visit 2	IFN-a	24	12.614	1.998	7.999	7.537		N	Y	Y	2	24 H	12.614	4.9	4.9	7.47133	2.01107	SIRNA	10	B	10ug LPS	M	3	10.0813
2011	Visit 2	IFN-a	-0.5	0.509	0.328	4.116	1.651		Y	Y	Y	2	-30 M	4.9	4.9	4.9	4.9	1.58924	SIRNA	11	B	10ug LPS	M	3	4.9
2011	Visit 2	IFN-a	0.5	0.375	0.557	0.541	0.491		Y	Y	Y	2	30 M	4.9	4.9	4.9	4.9	1.58924	SIRNA	11	B	10ug LPS	M	3	4.9
2011	Visit 2	IFN-a	1	0.573	0	0.493	0.355333		Y	Y	Y	2	1 H	4.9	4.9	4.9	4.9	1.58924	SIRNA	11	B	10ug LPS	M	3	4.9
2011	Visit 2	IFN-a	2	0.351	0.39	4.054	1.59833		Y	Y	Y	2	2 H	4.9	4.9	4.9	4.9	1.58924	SIRNA	11	B	10ug LPS	M	3	4.9
2011	Visit 2	IFN-a	3	1.46	0.888	0.97	1.106		Y	Y	Y	2	3 H	4.9	4.9	4.9	4.9	1.58924	SIRNA	11	B	10ug LPS	M	3	4.9
2011	Visit 2	IFN-a	4	0	0.637	0.445	0.360667		Y	Y	Y	2	4 H	4.9	4.9	4.9	4.9	1.58924	SIRNA	11	B	10ug LPS	M	3	4.9
2011	Visit 2	IFN-a	5	0.258	0.351	3.465	1.358		Y	Y	Y	2	5 H	4.9	4.9	4.9	4.9	1.58924	SIRNA	11	B	10ug LPS	M	3	4.9
2011	Visit 2	IFN-a	6	0.758	0.896	0.509	0.721		Y	Y	Y	2	6 H	4.9	4.9	4.9	4.9	1.58924	SIRNA	11	B	10ug LPS	M	3	4.9
2011	Visit 2	IFN-a	7	0.137	0.581	0.517	0.411667		Y	Y	Y	2	7 H	4.9	4.9	4.9	4.9	1.58924	SIRNA	11	B	10ug LPS	M	3	4.9
2011	Visit 2	IFN-a	8	0.003	0.086	1.427	0.505333		Y	Y	Y	2	8 H	4.9	4.9	4.9	4.9	1.58924	SIRNA	11	B	10ug LPS	M	3	4.9
2011	Visit 2	IFN-a	9	1.595	1.036	1.502	1.37767		Y	Y	Y	2	9 H	4.9	4.9	4.9	4.9	1.58924	SIRNA	11	B	10ug LPS	M	3	4.9
2011	Visit 2	IFN-a	10	0.167	0.414	2.164	0.915		Y	Y	Y	2	10 H	4.9	4.9	4.9	4.9	1.58924	SIRNA	11	B	10ug LPS	M	3	4.9
2011	Visit 2	IFN-a	24	2.019	1.908	1.968	1.965		Y	Y	Y	2	24 H	4.9	4.9	4.9	4.9	1.58924	SIRNA	11	B	10ug LPS	M	3	4.9
2012	Visit 2	IFN-a	-0.5	3.918	1.389	1.191	2.166		Y	Y	Y	2	-30 M	4.9	4.9	4.9	4.9	1.58924	SIRNA	12	D	100ug LPS	M	5	4.9
2012	Visit 2	IFN-a	0.5	3.123	2.131	3.973	3.07567		Y	Y	Y	2	30 M	4.9	4.9	4.9	4.9	1.58924	SIRNA	12	D	100ug LPS	M	5	4.9
2012	Visit 2	IFN-a	1	5.351	6.393	6.374	6.03933		Y	Y	Y	2	1 H	4.9	4.9	4.9	4.9	1.58924	SIRNA	12	D	100ug LPS	M	5	4.9
2012	Visit 2	IFN-a	2	4.606	11.413	6.735	7.58467		Y	N	Y	2	2 H	4.9	11.413	4.9	7.071	1.956	SIRNA	12	D	100ug LPS	M	5	4.9
2012	Visit 2	IFN-a	3	6.504	4.799	5.913	5.73867		Y	Y	Y	2	3 H	4.9	4.9	4.9	4.9	1.58924	SIRNA	12	D	100ug LPS	M	5	4.9
2012	Visit 2	IFN-a	4	6.116	7.484	0	4.53333		Y	Y	Y	2	4 H	4.9	4.9	4.9	4.9	1.58924	SIRNA	12	D	100ug LPS	M	5	4.9
2012	Visit 2	IFN-a	5	6.024	9.283	10.854	8.72033		Y	Y	N	2	5 H	4.9	4.9	10.854	6.88467	1.9293	SIRNA	12	D	100ug LPS	M	5	4.9
2012	Visit 2	IFN-a	6	6.781	4.974	5.084	5.613		Y	Y	Y	2	6 H	4.9	4.9	4.9	4.9	1.58924	SIRNA	12	D	100ug LPS	M	5	4.9
2012	Visit 2	IFN-a	7	11.152	10.361	12.785	11.4327		N	N	N	2	7 H	11.152	10.361	12.785	11.4327	2.43647	SIRNA	12	D	100ug LPS	M	5	4.9
2012	Visit 2	IFN-a	8	6.208	10.156	11.721	9.36167		Y	N	N	2	8 H	4.9	10.156	11.721	8.92567	2.18893	SIRNA	12	D	100ug LPS	M	5	4.9
2012	Visit 2	IFN-a	9	11.18	10.92	10.426	10.842		N	N	N	2	9 H	11.18	10.92	10.426	10.842	2.38343	SIRNA	12	D	100ug LPS	M	5	4.9
2012	Visit 2	IFN-a	10	4.854	7.317	2.33	4.83367		Y	Y	Y	2	10 H	4.9	4.9	4.9	4.9	1.58924	SIRNA	12	D	100ug LPS	M	5	4.9
2012	Visit 2	IFN-a	24	10.482	22.405	25.227	19.3713		N	N	N	2	24 H	10.482	22.405	25.227	19.3713	2.96379	SIRNA	12	D	100ug LPS	M	5	4.9
2013	Visit 2	IFN-a	-0.5	13.89	7.006	8.234	9.71		N	Y	Y	2	-30 M	13.89	4.9	4.9	7.89667	2.06644	SIRNA	13	A	1ug LPS	M	2	7.89667
2013	Visit 2	IFN-a	0.5	9.062	7.503	8.243	8.26933		Y	Y	Y	2	30 M	4.9	4.9	4.9	4.9	1.58924	SIRNA	13	A	1ug LPS	M	2	7.89667
2013	Visit 2	IFN-a	1	8.002	7.521	10.622	8.715		Y	Y	N	2	1 H	4.9	4.9	10.622	6.80733	1.918	SIRNA	13	A	1ug LPS	M	2	7.89667
2013	Visit 2	IFN-a	2	9.287	6.955	5.838	7.36		Y	Y	Y	2	2 H	4.9	4.9	4.9	4.9	1.58924	SIRNA	13	A	1ug LPS	M	2	7.89667
2013	Visit 2	IFN-a	3	8.544	8.699	13.723	10.322		Y	Y	N	2	3 H	4.9	4.9	13.723	7.841	2.05937	SIRNA	13	A	1ug LPS	M	2	7.89667
2013	Visit 2	IFN-a	4	13.294	16.63	15.844	15.256		N	N	N	2	4 H	13.294	16.63	15.844	15.256	2.72497	SIRNA	13	A	1ug LPS	M	2	7.89667
2013	Visit 2	IFN-a	5	10.014	13.162	11.554	11.5767		N	N	N	2	5 H	10.014	13.162	11.554	11.5767	2.44899	SIRNA	13	A	1ug LPS	M	2	7.89667
2013	Visit 2	IFN-a	6	5.787	4.906	8.536	6.40967		Y	Y	Y	2	6 H	4.9	4.9	4.9	4.9	1.58924	SIRNA	13	A	1ug LPS	M	2	7.89667
2013	Visit 2	IFN-a	7	23.439	15.306	17.471	18.7387		N	N	N	2	7 H	23.439	15.306	17.471	18.7387	2.93059	SIRNA	13	A	1ug LPS	M	2	7.89667
2013	Visit 2	IFN-a	8	7.383	9.503	7.581	8.15567		Y	Y	Y	2	8 H	4.9	4.9	4.9	4.9	1.58924	SIRNA	13	A	1ug LPS	M	2	7.89667
2013	Visit 2	IFN-a	9	8.872	13.118	23.376	15.122		Y	N	N	2	9 H	4.9	13.118	23.376	13.798	2.62452	SIRNA	13	A	1ug LPS	M	2	7.89667
2013	Visit 2	IFN-a	10	8.234	7.152	5.413	6.933		Y	Y	Y	2	10 H	4.9	4.9	4.9	4.9	1.58924	SIRNA	13	A	1ug LPS	M	2	7.89667
2013	Visit 2	IFN-a	24	2.04	1.658	2.442	2.04667		Y	Y	Y	2	24 H	4.9	4.9	4.9	4.9	1.58924	SIRNA	13	A	1ug LPS	M	2	7.89667
2014	Visit 2	IFN-a	-0.5	20.491	21.124	35.643	25.7527		N	N	N	2	-30 M	20.491	21.124	35.643	25.7527	3.24854	SIRNA	14	C	30ug LPS	M	4	25.7527
2014	Visit 2	IFN-a	0.5	7.693	13.899	15.945	12.5123		Y	N	N	2	30 M	4.9	13.899	15.945	11.5813	2.44939	SIRNA	14	C	30ug LPS	M	4	25.7527
2014	Visit 2	IFN-a	1	5.674	5.784	5.776	5.74467		Y	Y	Y	2	1 H	4.9	4.9	4.9	4.9	1.58924	SIRNA	14	C	30ug LPS	M	4	25.7527
2014	Visit 2	IFN-a	2	9.931	10.027	13.058	11.0053		N	N	N	2	2 H	9.931	10.027	13.058	11.0053	2.39838	SIRNA	14	C	30ug LPS	M	4	25.7527
2014	Visit 2	IFN-a	3	26.357	20.41	19.814	22.1937		N	N	N	2	3 H	26.357	20.41	19.814	22.1937	3.09981	SIRNA	14	C	30ug LPS	M	4	25.7527
2014	Visit 2	IFN-a	4	9.217	10.927	10.393	10.179		Y	N	N	2	4 H	4.9	10.927	10.393	8.74	2.16791	SIRNA	14	C	30ug LPS	M	4	25.7527
2014	Visit 2	IFN-a	5	26.806	19.615	31.32	25.9137		N	N	N	2	5 H	26.806	19.615	31.32	25.9137	3.25477	SIRNA	14	C	30ug LPS	M	4	25.7527
2014	Visit 2	IFN-a	6	3.159	1.248	1.838	2.08167		Y	Y	Y	2	6 H	4.9	4.9	4.9	4.9	1.58924	SIRNA	14	C	30ug LPS	M	4	25.7527
2014	Visit 2	IFN-a	7	6.091	5.445	6.278	5.938		Y	Y	Y	2	7 H	4.9	4.9	4.9	4.9	1.58924	SIRNA	14	C	30ug LPS	M	4	25.7527
2014	Visit 2	IFN-a	8	1.975	1.653	1.79	1.806		Y	Y	Y	2	8 H	4.9	4.9	4.9	4.9	1.58924	SIRNA	14	C	30ug LPS	M	4	25.7527
2014	Visit 2	IFN-a	9	21.024	20.274	23.029	21.4423		N	N	N	2	9 H	21.024	20.274	23.029	21.4423	3.06537	SIRNA	14	C	30ug LPS	M	4	25.7527
2014	Visit 2	IFN-a	10	19.552	14.085	6.8	13.479		N	N	Y	2	10 H	19.552	14.085	4.9	12.8457	2.55301	SIRNA	14	C	30ug LPS	M	4	25.7527
2014	Visit 2	IFN-a	24	61.902	53.68	48.064	54.5487		N	N	N	2	24 H	61.902	53.68	48.064	54.5487	3.99909	SIRNA	14	C	30ug LPS	M	4	25.7527
2015	Visit 2	IFN-a	-0.5	12.262	9.469	4.963	8.898		N	Y	Y	2	-30 M	12.262	4.9	4.9	7.354	1.99524	SIRNA	15	P	Placebo	M	1	7.354
2015	Visit 2	IFN-a	0.5	3.112	2.453	2.622	2.729		Y	Y	Y	2	30 M	4.9	4.9	4.9	4.9	1.58924	SIRNA	15	P	Placebo	M	1	7.354
2015	Visit 2	IFN-a	1	2.551	2.32	1.391	2.08733		Y	Y	Y	2	1 H	4.9	4.9	4.9	4.9	1.58924	SIRNA	15	P	Placebo	M	1	7.354
2015	Visit 2	IFN-a	2	24.013	24.151	18.936	22.3667		N	N	N	2	2 H	24.013	24.151	18.936	22.3667	3.10757	SIRNA	15	P	Placebo	M	1	7.354
2015	Visit 2	IFN-a	3	3.245	3.344	4.326	3.63833		Y	Y	Y	2	3 H	4.9	4.9	4.9	4.9	1.58924	SIRNA	15	P	Placebo	M	1	7.354
2015	Visit 2	IFN-a	4	4.667	4.326	4.353	4.44867		Y	Y	Y	2	4 H	4.9	4.9	4.9	4.9	1.58924	SIRNA	15	P	Placebo	M	1	7.354
2015	Visit 2	IFN-a	5	12.944	8.158	4.846	8.64933		N	Y	Y	2	5 H	12.944	4.9	4.9	7.58133	2.02569	SIRNA	15	P	Placebo	M	1	7.354
2015	Visit 2	IFN-a	6	0.62	0.161	0.934	0.571667		Y	Y	Y	2	6 H	4.9	4.9	4.9	4.9	1.58924	SIRNA	15	P	Placebo	M	1	7.354
2015	Visit 2	IFN-a	7	12.671	11.082	11.055	11.6027		N	N	N	2	7 H	12.671	11.082	11.055	11.6027	2.45123	SIRNA	15	P	Placebo	M	1	7.354
2015	Visit 2	IFN-a	8	5.681	6.391	6.157	6.07633		Y	Y	Y	2	8 H	4.9	4.9	4.9	4.9	1.58924	SIRNA	15	P	Placebo	M	1	7.354
2015	Visit 2	IFN-a	9	10.076	12.171	12.28	11.509		N	N	N	2	9 H	10.076	12.171	12.28	11.509	2.44313	SIRNA	15	P	Placebo	M	1	7.354
2015	Visit 2	IFN-a	10	25.676	15.667	26.715	22.686		N	N	N	2	10 H	25.676	15.667	26.715	22.686	3.12175	SIRNA	15	P	Placebo	M	1	7.354
2015	Visit 2	IFN-a	24	8.89	13.08	10.166	10.712		Y	N	N	2	24 H	4.9	13.08	10.166	9.382	2.23879	SIRNA	15	P	Placebo	M	1	7.354
3101	Visit 2	IFN-a	-0.5	6.353	3.435	2.369	4.05233		Y	Y	Y	2	-30 M	4.9	4.9	4.9	4.9	1.58924	SIRNA	101	B	10ug LPS	R	3	4.9
3101	Visit 2	IFN-a	0.5	3.487	2.215	6.711	4.13767		Y	Y	Y	2	30 M	4.9	4.9	4.9	4.9	1.58924	SIRNA	101	B	10ug LPS	R	3	4.9
3101	Visit 2	IFN-a	1	8.305	4.101	5.073	5.82633		Y	Y	Y	2	1 H	4.9	4.9	4.9	4.9	1.58924	SIRNA	101	B	10ug LPS	R	3	4.9
3101	Visit 2	IFN-a	2	9.671	6.89	9.767	8.776		Y	Y	Y	2	2 H	4.9	4.9	4.9	4.9	1.58924	SIRNA	101	B	10ug LPS	R	3	4.9
3101	Visit 2	IFN-a	3	5.198	5.607	6.932	5.91233		Y	Y	Y	2	3 H	4.9	4.9	4.9	4.9	1.58924	SIRNA	101	B	10ug LPS	R	3	4.9
3101	Visit 2	IFN-a	4	8.506	7.723	5.639	7.28933		Y	Y	Y	2	4 H	4.9	4.9	4.9	4.9	1.58924	SIRNA	101	B	10ug LPS	R	3	4.9
3101	Visit 2	IFN-a	5	13.751	6.511	6.532	8.93133		N	Y	Y	2	5 H	13.751	4.9	4.9	7.85033	2.06056	SIRNA	101	B	10ug LPS	R	3	4.9
3101	Visit 2	IFN-a	6	9.025	8.442	9.184	8.88367		Y	Y	Y	2	6 H	4.9	4.9	4.9	4.9	1.58924	SIRNA	101	B	10ug LPS	R	3	4.9
3101	Visit 2	IFN-a	7	13.848	10.744	13.441	12.6777		N	N	N	2	7 H	13.848	10.744	13.441	12.6777	2.53984	SIRNA	101	B	10ug LPS	R	3	4.9
3101	Visit 2	IFN-a	8	3.612	5.345	3.737	4.23133		Y	Y	Y	2	8 H	4.9	4.9	4.9	4.9	1.58924	SIRNA	101	B	10ug LPS	R	3	4.9
3101	Visit 2	IFN-a	9	12.673	12.214	18.427	14.438		N	N	N	2	9 H	12.673	12.214	18.427	14.438	2.66986	SIRNA	101	B	10ug LPS	R	3	4.9
3101	Visit 2	IFN-a	10	9.396	8.273	5.544	7.73767		Y	Y	Y	2	10 H	4.9	4.9	4.9	4.9	1.58924	SIRNA	101	B	10ug LPS	R	3	4.9
3101	Visit 2	IFN-a	24	40.04	44.522	48.354	44.3053		N	N	N	2	24 H	40.04	44.522	48.354	44.3053	3.79111	SIRNA	101	B	10ug LPS	R	3	4.9
3102	Visit 2	IFN-a	-0.5	54.479	46.466	20.942	40.629		N	N	N	2	-30 M	54.479	46.466	20.942	40.629	3.70448	SIRNA	102	P	Placebo	R	1	40.629
3102	Visit 2	IFN-a	0.5	6.491	7.052	10.959	8.16733		Y	Y	N	2	30 M	4.9	4.9	10.959	6.91967	1.93437	SIRNA	102	P	Placebo	R	1	40.629
3102	Visit 2	IFN-a	1	6.552	11.029	6.736	8.10567		Y	N	Y	2	1 H	4.9	11.029	4.9	6.943	1.93773	SIRNA	102	P	Placebo	R	1	40.629
3102	Visit 2	IFN-a	2	17.347	9.081	16.185	14.2043		N	Y	N	2	2 H	17.347	4.9	16.185	12.8107	2.55028	SIRNA	102	P	Placebo	R	1	40.629
3102	Visit 2	IFN-a	3	22.061	15.586	17.347	18.3313		N	N	N	2	3 H	22.061	15.586	17.347	18.3313	2.90861	SIRNA	102	P	Placebo	R	1	40.629
3102	Visit 2	IFN-a	4	15.33	7.808	8.374	10.504		N	Y	Y	2	4 H	15.33	4.9	4.9	8.37667	2.12545	SIRNA	102	P	Placebo	R	1	40.629
3102	Visit 2	IFN-a	5	17.604	31.536	26.537	25.2257		N	N	N	2	5 H	17.604	31.536	26.537	25.2257	3.22786	SIRNA	102	P	Placebo	R	1	40.629
3102	Visit 2	IFN-a	6	14.223	11.116	21.761	15.7		N	N	N	2	6 H	14.223	11.116	21.761	15.7	2.75366	SIRNA	102	P	Placebo	R	1	40.629
3102	Visit 2	IFN-a	7	9.221	9.393	11.895	10.1697		Y	Y	N	2	7 H	4.9	4.9	11.895	7.23167	1.97847	SIRNA	102	P	Placebo	R	1	40.629
3102	Visit 2	IFN-a	8	24.551	25.629	26.979	25.7197		N	N	N	2	8 H	24.551	25.629	26.979	25.7197	3.24726	SIRNA	102	P	Placebo	R	1	40.629
3102	Visit 2	IFN-a	9	13.953	9.408	12.78	12.047		N	Y	N	2	9 H	13.953	4.9	12.78	10.5443	2.35559	SIRNA	102	P	Placebo	R	1	40.629
3102	Visit 2	IFN-a	10	14.629	13.572	10.747	12.9827		N	N	N	2	10 H	14.629	13.572	10.747	12.9827	2.56362	SIRNA	102	P	Placebo	R	1	40.629
3102	Visit 2	IFN-a	24	43.274	49.628	72.782	55.228		N	N	N	2	24 H	43.274	49.628	72.782	55.228	4.01147	SIRNA	102	P	Placebo	R	1	40.629
2001	Visit 2	IL-10	-0.5	1.673	0.538	0.278	0.829667		Y	Y	Y	2	-30 M	4.9	4.9	4.9	4.9	1.58924	SIRNA	1	B	10ug LPS	M	3	4.9
2001	Visit 2	IL-10	0.5	2.544	5.633	3.317	3.83133		Y	Y	Y	2	30 M	4.9	4.9	4.9	4.9	1.58924	SIRNA	1	B	10ug LPS	M	3	4.9
2001	Visit 2	IL-10	1	4.049	3.509	3.535	3.69767		Y	Y	Y	2	1 H	4.9	4.9	4.9	4.9	1.58924	SIRNA	1	B	10ug LPS	M	3	4.9
2001	Visit 2	IL-10	2	4.541	3.822	6.569	4.97733		Y	Y	Y	2	2 H	4.9	4.9	4.9	4.9	1.58924	SIRNA	1	B	10ug LPS	M	3	4.9
2001	Visit 2	IL-10	3	10.901	5.978	5.336	7.405		N	Y	Y	2	3 H	10.901	4.9	4.9	6.90033	1.93157	SIRNA	1	B	10ug LPS	M	3	4.9
2001	Visit 2	IL-10	4	6.95	6.727	5.83	6.50233		Y	Y	Y	2	4 H	4.9	4.9	4.9	4.9	1.58924	SIRNA	1	B	10ug LPS	M	3	4.9
2001	Visit 2	IL-10	5	3.948	2.93	4.834	3.904		Y	Y	Y	2	5 H	4.9	4.9	4.9	4.9	1.58924	SIRNA	1	B	10ug LPS	M	3	4.9
2001	Visit 2	IL-10	6	4.297	3.278	2.869	3.48133		Y	Y	Y	2	6 H	4.9	4.9	4.9	4.9	1.58924	SIRNA	1	B	10ug LPS	M	3	4.9
2001	Visit 2	IL-10	7	4.978	10.69	7.064	7.57733		Y	N	Y	2	7 H	4.9	10.69	4.9	6.83	1.92132	SIRNA	1	B	10ug LPS	M	3	4.9
2001	Visit 2	IL-10	8	4.986	5.664	3.191	4.61367		Y	Y	Y	2	8 H	4.9	4.9	4.9	4.9	1.58924	SIRNA	1	B	10ug LPS	M	3	4.9
2001	Visit 2	IL-10	9	4.062	4.376	3.448	3.962		Y	Y	Y	2	9 H	4.9	4.9	4.9	4.9	1.58924	SIRNA	1	B	10ug LPS	M	3	4.9
2001	Visit 2	IL-10	10	4.55	5.913	4.528	4.997		Y	Y	Y	2	10 H	4.9	4.9	4.9	4.9	1.58924	SIRNA	1	B	10ug LPS	M	3	4.9
2001	Visit 2	IL-10	24	5.008	5.755	6.285	5.68267		Y	Y	Y	2	24 H	4.9	4.9	4.9	4.9	1.58924	SIRNA	1	B	10ug LPS	M	3	4.9
2002	Visit 2	IL-10	-0.5	13.692	9.085	3.506	8.761		N	Y	Y	2	-30 M	13.692	4.9	4.9	7.83067	2.05805	SIRNA	2	P	Placebo	M	1	7.83067
2002	Visit 2	IL-10	0.5	9.149	12.315	10.15	10.538		Y	N	N	2	30 M	4.9	12.315	10.15	9.12167	2.21065	SIRNA	2	P	Placebo	M	1	7.83067
2002	Visit 2	IL-10	1	6.026	6.245	3.915	5.39533		Y	Y	Y	2	1 H	4.9	4.9	4.9	4.9	1.58924	SIRNA	2	P	Placebo	M	1	7.83067
2002	Visit 2	IL-10	2	9.06	3.862	7.786	6.90267		Y	Y	Y	2	2 H	4.9	4.9	4.9	4.9	1.58924	SIRNA	2	P	Placebo	M	1	7.83067
2002	Visit 2	IL-10	3	14.627	6.915	12.29	11.2773		N	Y	N	2	3 H	14.627	4.9	12.29	10.6057	2.36139	SIRNA	2	P	Placebo	M	1	7.83067
2002	Visit 2	IL-10	4	19.686	13.192	11.272	14.7167		N	N	N	2	4 H	19.686	13.192	11.272	14.7167	2.68898	SIRNA	2	P	Placebo	M	1	7.83067
2002	Visit 2	IL-10	5	5.248	3.082	5.196	4.50867		Y	Y	Y	2	5 H	4.9	4.9	4.9	4.9	1.58924	SIRNA	2	P	Placebo	M	1	7.83067
2002	Visit 2	IL-10	6	23.898	25.98	14.315	21.3977		N	N	N	2	6 H	23.898	25.98	14.315	21.3977	3.06328	SIRNA	2	P	Placebo	M	1	7.83067
2002	Visit 2	IL-10	7	16.824	17.838	10.377	15.013		N	N	N	2	7 H	16.824	17.838	10.377	15.013	2.70892	SIRNA	2	P	Placebo	M	1	7.83067
2002	Visit 2	IL-10	8	9.149	7.428	6.284	7.62033		Y	Y	Y	2	8 H	4.9	4.9	4.9	4.9	1.58924	SIRNA	2	P	Placebo	M	1	7.83067
2002	Visit 2	IL-10	9	16.601	14.764	22.506	17.957		N	N	N	2	9 H	16.601	14.764	22.506	17.957	2.88798	SIRNA	2	P	Placebo	M	1	7.83067
2002	Visit 2	IL-10	10	14.527	14.452	16.291	15.09		N	N	N	2	10 H	14.527	14.452	16.291	15.09	2.71403	SIRNA	2	P	Placebo	M	1	7.83067
2002	Visit 2	IL-10	24	24.642	24.983	33.283	27.636		N	N	N	2	24 H	24.642	24.983	33.283	27.636	3.31912	SIRNA	2	P	Placebo	M	1	7.83067
2003	Visit 2	IL-10	-0.5	12.202	4.546	0.948	5.89867		N	Y	Y	2	-30 M	12.202	4.9	4.9	7.334	1.99252	SIRNA	3	D	100ug LPS	M	5	7.334
2003	Visit 2	IL-10	0.5	0.902	0.902	1.919	1.241		Y	Y	Y	2	30 M	4.9	4.9	4.9	4.9	1.58924	SIRNA	3	D	100ug LPS	M	5	7.334
2003	Visit 2	IL-10	1	1.472	1.177	0.902	1.18367		Y	Y	Y	2	1 H	4.9	4.9	4.9	4.9	1.58924	SIRNA	3	D	100ug LPS	M	5	7.334
2003	Visit 2	IL-10	2	9.258	2.381	0.715	4.118		Y	Y	Y	2	2 H	4.9	4.9	4.9	4.9	1.58924	SIRNA	3	D	100ug LPS	M	5	7.334
2003	Visit 2	IL-10	3	2.425	2.14	3.441	2.66867		Y	Y	Y	2	3 H	4.9	4.9	4.9	4.9	1.58924	SIRNA	3	D	100ug LPS	M	5	7.334
2003	Visit 2	IL-10	4	7.203	6.049	5.301	6.18433		Y	Y	Y	2	4 H	4.9	4.9	4.9	4.9	1.58924	SIRNA	3	D	100ug LPS	M	5	7.334
2003	Visit 2	IL-10	5	9.157	3.57	6.916	6.54767		Y	Y	Y	2	5 H	4.9	4.9	4.9	4.9	1.58924	SIRNA	3	D	100ug LPS	M	5	7.334
2003	Visit 2	IL-10	6	10.426	6.854	6.607	7.96233		N	Y	Y	2	6 H	10.426	4.9	4.9	6.742	1.90836	SIRNA	3	D	100ug LPS	M	5	7.334
2003	Visit 2	IL-10	7	12.083	21.818	9.883	14.5947		N	N	N	2	7 H	12.083	21.818	9.883	14.5947	2.68066	SIRNA	3	D	100ug LPS	M	5	7.334
2003	Visit 2	IL-10	8	1.291	0.902	0.715	0.969333		Y	Y	Y	2	8 H	4.9	4.9	4.9	4.9	1.58924	SIRNA	3	D	100ug LPS	M	5	7.334
2003	Visit 2	IL-10	9	6.854	7.633	9.662	8.04967		Y	Y	Y	2	9 H	4.9	4.9	4.9	4.9	1.58924	SIRNA	3	D	100ug LPS	M	5	7.334
2003	Visit 2	IL-10	10	7.203	7.08	9.036	7.773		Y	Y	Y	2	10 H	4.9	4.9	4.9	4.9	1.58924	SIRNA	3	D	100ug LPS	M	5	7.334
2003	Visit 2	IL-10	24	12.143	8.224	8.448	9.605		N	Y	Y	2	24 H	12.143	4.9	4.9	7.31433	1.98984	SIRNA	3	D	100ug LPS	M	5	7.334
2005	Visit 2	IL-10	-0.5	7.028	2.496	1.87	3.798		Y	Y	Y	2	-30 M	4.9	4.9	4.9	4.9	1.58924	SIRNA	5	A	1ug LPS	M	2	4.9
2005	Visit 2	IL-10	0.5	2.112	1.56	2.544	2.072		Y	Y	Y	2	30 M	4.9	4.9	4.9	4.9	1.58924	SIRNA	5	A	1ug LPS	M	2	4.9
2005	Visit 2	IL-10	1	0.706	0.479	0	0.395		Y	Y	Y	2	1 H	4.9	4.9	4.9	4.9	1.58924	SIRNA	5	A	1ug LPS	M	2	4.9
2005	Visit 2	IL-10	2	17.517	8.243	9.404	11.7213		N	Y	Y	2	2 H	17.517	4.9	4.9	9.10567	2.2089	SIRNA	5	A	1ug LPS	M	2	4.9
2005	Visit 2	IL-10	3	15.201	10.555	9.418	11.7247		N	N	Y	2	3 H	15.201	10.555	4.9	10.2187	2.32422	SIRNA	5	A	1ug LPS	M	2	4.9
2005	Visit 2	IL-10	4	9.973	6.759	9.023	8.585		N	Y	Y	2	4 H	9.973	4.9	4.9	6.591	1.88571	SIRNA	5	A	1ug LPS	M	2	4.9
2005	Visit 2	IL-10	5	12.59	4.323	5.754	7.55567		N	Y	Y	2	5 H	12.59	4.9	4.9	7.46333	2.01	SIRNA	5	A	1ug LPS	M	2	4.9
2005	Visit 2	IL-10	6	3.659	5.102	5.618	4.793		Y	Y	Y	2	6 H	4.9	4.9	4.9	4.9	1.58924	SIRNA	5	A	1ug LPS	M	2	4.9
2005	Visit 2	IL-10	7	12.777	10.801	9.257	10.945		N	N	Y	2	7 H	12.777	10.801	4.9	9.49267	2.25052	SIRNA	5	A	1ug LPS	M	2	4.9
2005	Visit 2	IL-10	8	11.265	5.829	8.243	8.44567		N	Y	Y	2	8 H	11.265	4.9	4.9	7.02167	1.949	SIRNA	5	A	1ug LPS	M	2	4.9
2005	Visit 2	IL-10	9	22.162	17.517	21.441	20.3733		N	N	N	2	9 H	22.162	17.517	21.441	20.3733	3.01423	SIRNA	5	A	1ug LPS	M	2	4.9
2005	Visit 2	IL-10	10	20.997	21.913	27.921	23.6103		N	N	N	2	10 H	20.997	21.913	27.921	23.6103	3.16168	SIRNA	5	A	1ug LPS	M	2	4.9
2005	Visit 2	IL-10	24	55.113	52.495	73.201	60.2697		N	N	N	2	24 H	55.113	52.495	73.201	60.2697	4.09883	SIRNA	5	A	1ug LPS	M	2	4.9
2007	Visit 2	IL-10	-0.5	8.431	6.674	6.355	7.15333		Y	Y	Y	2	-30 M	4.9	4.9	4.9	4.9	1.58924	SIRNA	7	C	30ug LPS	M	4	4.9
2007	Visit 2	IL-10	0.5	3.288	2.319	3.15	2.919		Y	Y	Y	2	30 M	4.9	4.9	4.9	4.9	1.58924	SIRNA	7	C	30ug LPS	M	4	4.9
2007	Visit 2	IL-10	1	3.602	3.17	3.867	3.54633		Y	Y	Y	2	1 H	4.9	4.9	4.9	4.9	1.58924	SIRNA	7	C	30ug LPS	M	4	4.9
2007	Visit 2	IL-10	2	5.32	1.98	1.779	3.02633		Y	Y	Y	2	2 H	4.9	4.9	4.9	4.9	1.58924	SIRNA	7	C	30ug LPS	M	4	4.9
2007	Visit 2	IL-10	3	3.485	2.953	2.199	2.879		Y	Y	Y	2	3 H	4.9	4.9	4.9	4.9	1.58924	SIRNA	7	C	30ug LPS	M	4	4.9
2007	Visit 2	IL-10	4	2.487	2.159	2.328	2.32467		Y	Y	Y	2	4 H	4.9	4.9	4.9	4.9	1.58924	SIRNA	7	C	30ug LPS	M	4	4.9
2007	Visit 2	IL-10	5	4.58	1.337	2.824	2.91367		Y	Y	Y	2	5 H	4.9	4.9	4.9	4.9	1.58924	SIRNA	7	C	30ug LPS	M	4	4.9
2007	Visit 2	IL-10	6	1.95	1.639	1.377	1.65533		Y	Y	Y	2	6 H	4.9	4.9	4.9	4.9	1.58924	SIRNA	7	C	30ug LPS	M	4	4.9
2007	Visit 2	IL-10	7	1.569	1.649	1.488	1.56867		Y	Y	Y	2	7 H	4.9	4.9	4.9	4.9	1.58924	SIRNA	7	C	30ug LPS	M	4	4.9
2007	Visit 2	IL-10	8	2.04	1.225	1.073	1.446		Y	Y	Y	2	8 H	4.9	4.9	4.9	4.9	1.58924	SIRNA	7	C	30ug LPS	M	4	4.9
2007	Visit 2	IL-10	9	2.309	2.338	2.249	2.29867		Y	Y	Y	2	9 H	4.9	4.9	4.9	4.9	1.58924	SIRNA	7	C	30ug LPS	M	4	4.9
2007	Visit 2	IL-10	10	2.666	2.705	0.869	2.08		Y	Y	Y	2	10 H	4.9	4.9	4.9	4.9	1.58924	SIRNA	7	C	30ug LPS	M	4	4.9
2007	Visit 2	IL-10	24	3.75	8.125	5.62	5.83167		Y	Y	Y	2	24 H	4.9	4.9	4.9	4.9	1.58924	SIRNA	7	C	30ug LPS	M	4	4.9
2008	Visit 2	IL-10	-0.5	36.823	42.113	38.718	39.218		N	N	N	2	-30 M	36.823	42.113	38.718	39.218	3.66914	SIRNA	8	A	1ug LPS	M	2	39.218
2008	Visit 2	IL-10	0.5	66.538	45.964	51.777	54.7597		N	N	N	2	30 M	66.538	45.964	51.777	54.7597	4.00295	SIRNA	8	A	1ug LPS	M	2	39.218
2008	Visit 2	IL-10	1	1.548	0.93	0.798	1.092		Y	Y	Y	2	1 H	4.9	4.9	4.9	4.9	1.58924	SIRNA	8	A	1ug LPS	M	2	39.218
2008	Visit 2	IL-10	2	13.192	7.304	8.58	9.692		N	Y	Y	2	2 H	13.192	4.9	4.9	7.664	2.03653	SIRNA	8	A	1ug LPS	M	2	39.218
2008	Visit 2	IL-10	3	11.604	11.792	11.693	11.6963		N	N	N	2	3 H	11.604	11.792	11.693	11.6963	2.45928	SIRNA	8	A	1ug LPS	M	2	39.218
2008	Visit 2	IL-10	4	1.007	0.886	0.498	0.797		Y	Y	Y	2	4 H	4.9	4.9	4.9	4.9	1.58924	SIRNA	8	A	1ug LPS	M	2	39.218
2008	Visit 2	IL-10	5	7.485	4.744	6.668	6.299		Y	Y	Y	2	5 H	4.9	4.9	4.9	4.9	1.58924	SIRNA	8	A	1ug LPS	M	2	39.218
2008	Visit 2	IL-10	6	1.9	1.289	0.61	1.26633		Y	Y	Y	2	6 H	4.9	4.9	4.9	4.9	1.58924	SIRNA	8	A	1ug LPS	M	2	39.218
2008	Visit 2	IL-10	7	5.092	7.918	4.179	5.72967		Y	Y	Y	2	7 H	4.9	4.9	4.9	4.9	1.58924	SIRNA	8	A	1ug LPS	M	2	39.218
2008	Visit 2	IL-10	8	7.113	6.375	12.088	8.52533		Y	Y	N	2	8 H	4.9	4.9	12.088	7.296	1.98733	SIRNA	8	A	1ug LPS	M	2	39.218
2008	Visit 2	IL-10	9	1.289	0.61	1.04	0.979667		Y	Y	Y	2	9 H	4.9	4.9	4.9	4.9	1.58924	SIRNA	8	A	1ug LPS	M	2	39.218
2008	Visit 2	IL-10	10	5.633	6.486	3.267	5.12867		Y	Y	Y	2	10 H	4.9	4.9	4.9	4.9	1.58924	SIRNA	8	A	1ug LPS	M	2	39.218
2008	Visit 2	IL-10	24	0.351	0.374	0	0.241667		Y	Y	Y	2	24 H	4.9	4.9	4.9	4.9	1.58924	SIRNA	8	A	1ug LPS	M	2	39.218
2009	Visit 2	IL-10	-0.5	14.483	11.126	7.861	11.1567		N	N	Y	2	-30 M	14.483	11.126	4.9	10.1697	2.31941	SIRNA	9	P	Placebo	M	1	10.1697
2009	Visit 2	IL-10	0.5	2.73	2.141	4.02	2.96367		Y	Y	Y	2	30 M	4.9	4.9	4.9	4.9	1.58924	SIRNA	9	P	Placebo	M	1	10.1697
2009	Visit 2	IL-10	1	8.805	5.924	8.678	7.80233		Y	Y	Y	2	1 H	4.9	4.9	4.9	4.9	1.58924	SIRNA	9	P	Placebo	M	1	10.1697
2009	Visit 2	IL-10	2	7.352	4.012	5.532	5.632		Y	Y	Y	2	2 H	4.9	4.9	4.9	4.9	1.58924	SIRNA	9	P	Placebo	M	1	10.1697
2009	Visit 2	IL-10	3	4.584	4.085	3.818	4.16233		Y	Y	Y	2	3 H	4.9	4.9	4.9	4.9	1.58924	SIRNA	9	P	Placebo	M	1	10.1697
2009	Visit 2	IL-10	4	3.624	3.112	1.597	2.77767		Y	Y	Y	2	4 H	4.9	4.9	4.9	4.9	1.58924	SIRNA	9	P	Placebo	M	1	10.1697
2009	Visit 2	IL-10	5	5.572	3.567	2.689	3.94267		Y	Y	Y	2	5 H	4.9	4.9	4.9	4.9	1.58924	SIRNA	9	P	Placebo	M	1	10.1697
2009	Visit 2	IL-10	6	4.641	3.713	7.479	5.27767		Y	Y	Y	2	6 H	4.9	4.9	4.9	4.9	1.58924	SIRNA	9	P	Placebo	M	1	10.1697
2009	Visit 2	IL-10	7	11.488	10.511	15.093	12.364		N	N	N	2	7 H	11.488	10.511	15.093	12.364	2.51479	SIRNA	9	P	Placebo	M	1	10.1697
2009	Visit 2	IL-10	8	11.668	8.028	6.396	8.69733		N	Y	Y	2	8 H	11.668	4.9	4.9	7.156	1.96795	SIRNA	9	P	Placebo	M	1	10.1697
2009	Visit 2	IL-10	9	4.938	7.082	5.292	5.77067		Y	Y	Y	2	9 H	4.9	4.9	4.9	4.9	1.58924	SIRNA	9	P	Placebo	M	1	10.1697
2009	Visit 2	IL-10	10	6.914	9.801	9.975	8.89667		Y	N	N	2	10 H	4.9	9.801	9.975	8.22533	2.10722	SIRNA	9	P	Placebo	M	1	10.1697
2009	Visit 2	IL-10	24	10.708	9.177	13.52	11.135		N	Y	N	2	24 H	10.708	4.9	13.52	9.70933	2.27309	SIRNA	9	P	Placebo	M	1	10.1697
2010	Visit 2	IL-10	-0.5	8.661	8.226	7.37	8.08567		Y	Y	Y	2	-30 M	4.9	4.9	4.9	4.9	1.58924	SIRNA	10	B	10ug LPS	M	3	4.9
2010	Visit 2	IL-10	0.5	3.272	1.917	2.747	2.64533		Y	Y	Y	2	30 M	4.9	4.9	4.9	4.9	1.58924	SIRNA	10	B	10ug LPS	M	3	4.9
2010	Visit 2	IL-10	1	4.39	3.628	2.8	3.606		Y	Y	Y	2	1 H	4.9	4.9	4.9	4.9	1.58924	SIRNA	10	B	10ug LPS	M	3	4.9
2010	Visit 2	IL-10	2	7.008	3.643	4.157	4.936		Y	Y	Y	2	2 H	4.9	4.9	4.9	4.9	1.58924	SIRNA	10	B	10ug LPS	M	3	4.9
2010	Visit 2	IL-10	3	5.79	6.147	6.05	5.99567		Y	Y	Y	2	3 H	4.9	4.9	4.9	4.9	1.58924	SIRNA	10	B	10ug LPS	M	3	4.9
2010	Visit 2	IL-10	4	9.402	15.991	6.963	10.7853		Y	N	Y	2	4 H	4.9	15.991	4.9	8.597	2.15141	SIRNA	10	B	10ug LPS	M	3	4.9
2010	Visit 2	IL-10	5	8.91	6.452	7.873	7.745		Y	Y	Y	2	5 H	4.9	4.9	4.9	4.9	1.58924	SIRNA	10	B	10ug LPS	M	3	4.9
2010	Visit 2	IL-10	6	6.793	5.693	10.851	7.779		Y	Y	N	2	6 H	4.9	4.9	10.851	6.88367	1.92915	SIRNA	10	B	10ug LPS	M	3	4.9
2010	Visit 2	IL-10	7	5.222	5.7	4.337	5.08633		Y	Y	Y	2	7 H	4.9	4.9	4.9	4.9	1.58924	SIRNA	10	B	10ug LPS	M	3	4.9
2010	Visit 2	IL-10	8	15.674	10.654	7.067	11.1317		N	N	Y	2	8 H	15.674	10.654	4.9	10.4093	2.3427	SIRNA	10	B	10ug LPS	M	3	4.9
2010	Visit 2	IL-10	9	2.8	4.39	5.282	4.15733		Y	Y	Y	2	9 H	4.9	4.9	4.9	4.9	1.58924	SIRNA	10	B	10ug LPS	M	3	4.9
2010	Visit 2	IL-10	10	10.617	9.849	7.909	9.45833		N	N	Y	2	10 H	10.617	9.849	4.9	8.45533	2.1348	SIRNA	10	B	10ug LPS	M	3	4.9
2010	Visit 2	IL-10	24	3.196	2.064	6.608	3.956		Y	Y	Y	2	24 H	4.9	4.9	4.9	4.9	1.58924	SIRNA	10	B	10ug LPS	M	3	4.9
2011	Visit 2	IL-10	-0.5	0.436	0	7.256	2.564		Y	Y	Y	2	-30 M	4.9	4.9	4.9	4.9	1.58924	SIRNA	11	B	10ug LPS	M	3	4.9
2011	Visit 2	IL-10	0.5	0	0.977	0.634	0.537		Y	Y	Y	2	30 M	4.9	4.9	4.9	4.9	1.58924	SIRNA	11	B	10ug LPS	M	3	4.9
2011	Visit 2	IL-10	1	0.863	0.115	0.218	0.398667		Y	Y	Y	2	1 H	4.9	4.9	4.9	4.9	1.58924	SIRNA	11	B	10ug LPS	M	3	4.9
2011	Visit 2	IL-10	2	0.286	0.15	7.134	2.52333		Y	Y	Y	2	2 H	4.9	4.9	4.9	4.9	1.58924	SIRNA	11	B	10ug LPS	M	3	4.9
2011	Visit 2	IL-10	3	0.634	0.749	1.938	1.107		Y	Y	Y	2	3 H	4.9	4.9	4.9	4.9	1.58924	SIRNA	11	B	10ug LPS	M	3	4.9
2011	Visit 2	IL-10	4	0	0.535	0.634	0.389667		Y	Y	Y	2	4 H	4.9	4.9	4.9	4.9	1.58924	SIRNA	11	B	10ug LPS	M	3	4.9
2011	Visit 2	IL-10	5	0.115	0.453	6.293	2.287		Y	Y	Y	2	5 H	4.9	4.9	4.9	4.9	1.58924	SIRNA	11	B	10ug LPS	M	3	4.9
2011	Visit 2	IL-10	6	1.041	0.749	0.683	0.824333		Y	Y	Y	2	6 H	4.9	4.9	4.9	4.9	1.58924	SIRNA	11	B	10ug LPS	M	3	4.9
2011	Visit 2	IL-10	7	0	0.167	0.319	0.162		Y	Y	Y	2	7 H	4.9	4.9	4.9	4.9	1.58924	SIRNA	11	B	10ug LPS	M	3	4.9
2011	Visit 2	IL-10	8	0	0	2.917	0.972333		Y	Y	Y	2	8 H	4.9	4.9	4.9	4.9	1.58924	SIRNA	11	B	10ug LPS	M	3	4.9
2011	Visit 2	IL-10	9	1.219	0.552	1.155	0.975333		Y	Y	Y	2	9 H	4.9	4.9	4.9	4.9	1.58924	SIRNA	11	B	10ug LPS	M	3	4.9
2011	Visit 2	IL-10	10	0	0.098	1.187	0.428333		Y	Y	Y	2	10 H	4.9	4.9	4.9	4.9	1.58924	SIRNA	11	B	10ug LPS	M	3	4.9
2011	Visit 2	IL-10	24	2.097	2.16	2.16	2.139		Y	Y	Y	2	24 H	4.9	4.9	4.9	4.9	1.58924	SIRNA	11	B	10ug LPS	M	3	4.9
2012	Visit 2	IL-10	-0.5	9.416	3.248	3.383	5.349		Y	Y	Y	2	-30 M	4.9	4.9	4.9	4.9	1.58924	SIRNA	12	D	100ug LPS	M	5	4.9
2012	Visit 2	IL-10	0.5	9.247	7.396	6.897	7.84667		Y	Y	Y	2	30 M	4.9	4.9	4.9	4.9	1.58924	SIRNA	12	D	100ug LPS	M	5	4.9
2012	Visit 2	IL-10	1	15.943	12.348	17.593	15.2947		N	N	N	2	1 H	15.943	12.348	17.593	15.2947	2.7275	SIRNA	12	D	100ug LPS	M	5	4.9
2012	Visit 2	IL-10	2	18.092	21.038	19.461	19.5303		N	N	N	2	2 H	18.092	21.038	19.461	19.5303	2.97197	SIRNA	12	D	100ug LPS	M	5	4.9
2012	Visit 2	IL-10	3	14.365	15.373	14.009	14.5823		N	N	N	2	3 H	14.365	15.373	14.009	14.5823	2.67981	SIRNA	12	D	100ug LPS	M	5	4.9
2012	Visit 2	IL-10	4	11.658	13.009	0	8.22233		N	N	Y	2	4 H	11.658	13.009	4.9	9.85567	2.28805	SIRNA	12	D	100ug LPS	M	5	4.9
2012	Visit 2	IL-10	5	15.06	18.71	15.93	16.5667		N	N	N	2	5 H	15.06	18.71	15.93	16.5667	2.80739	SIRNA	12	D	100ug LPS	M	5	4.9
2012	Visit 2	IL-10	6	11.325	13.174	10.157	11.552		N	N	N	2	6 H	11.325	13.174	10.157	11.552	2.44686	SIRNA	12	D	100ug LPS	M	5	4.9
2012	Visit 2	IL-10	7	19.502	16.079	18.697	18.0927		N	N	N	2	7 H	19.502	16.079	18.697	18.0927	2.89551	SIRNA	12	D	100ug LPS	M	5	4.9
2012	Visit 2	IL-10	8	19.662	22.409	17.485	19.852		N	N	N	2	8 H	19.662	22.409	17.485	19.852	2.9883	SIRNA	12	D	100ug LPS	M	5	4.9
2012	Visit 2	IL-10	9	23.178	22.395	19.301	21.6247		N	N	N	2	9 H	23.178	22.395	19.301	21.6247	3.07383	SIRNA	12	D	100ug LPS	M	5	4.9
2012	Visit 2	IL-10	10	12.761	23.099	7.879	14.5797		N	N	Y	2	10 H	12.761	23.099	4.9	13.5867	2.60909	SIRNA	12	D	100ug LPS	M	5	4.9
2012	Visit 2	IL-10	24	27.855	50	49.292	42.3823		N	N	N	2	24 H	27.855	50	49.292	42.3823	3.74673	SIRNA	12	D	100ug LPS	M	5	4.9
2013	Visit 2	IL-10	-0.5	24.615	16.984	12.236	17.945		N	N	N	2	-30 M	24.615	16.984	12.236	17.945	2.88731	SIRNA	13	A	1ug LPS	M	2	17.945
2013	Visit 2	IL-10	0.5	14.538	16.928	18.979	16.815		N	N	N	2	30 M	14.538	16.928	18.979	16.815	2.82227	SIRNA	13	A	1ug LPS	M	2	17.945
2013	Visit 2	IL-10	1	16.594	11.081	23.909	17.1947		N	N	N	2	1 H	16.594	11.081	23.909	17.1947	2.8446	SIRNA	13	A	1ug LPS	M	2	17.945
2013	Visit 2	IL-10	2	14.875	9.876	8.66	11.137		N	N	Y	2	2 H	14.875	9.876	4.9	9.88367	2.29088	SIRNA	13	A	1ug LPS	M	2	17.945
2013	Visit 2	IL-10	3	21.343	26.281	19.351	22.325		N	N	N	2	3 H	21.343	26.281	19.351	22.325	3.10571	SIRNA	13	A	1ug LPS	M	2	17.945
2013	Visit 2	IL-10	4	19.847	24.058	18.868	20.9243		N	N	N	2	4 H	19.847	24.058	18.868	20.9243	3.04091	SIRNA	13	A	1ug LPS	M	2	17.945
2013	Visit 2	IL-10	5	27.454	27.697	26.321	27.1573		N	N	N	2	5 H	27.454	27.697	26.321	27.1573	3.30165	SIRNA	13	A	1ug LPS	M	2	17.945
2013	Visit 2	IL-10	6	13.68	11.396	12.506	12.5273		N	N	N	2	6 H	13.68	11.396	12.506	12.5273	2.52791	SIRNA	13	A	1ug LPS	M	2	17.945
2013	Visit 2	IL-10	7	39.362	31.558	27.63	32.85		N	N	N	2	7 H	39.362	31.558	27.63	32.85	3.49195	SIRNA	13	A	1ug LPS	M	2	17.945
2013	Visit 2	IL-10	8	15.561	17.498	14.861	15.9733		N	N	N	2	8 H	15.561	17.498	14.861	15.9733	2.77092	SIRNA	13	A	1ug LPS	M	2	17.945
2013	Visit 2	IL-10	9	21.617	29.591	29.417	26.875		N	N	N	2	9 H	21.617	29.591	29.417	26.875	3.2912	SIRNA	13	A	1ug LPS	M	2	17.945
2013	Visit 2	IL-10	10	16.106	16.371	5.522	12.6663		N	N	Y	2	10 H	16.106	16.371	4.9	12.459	2.52244	SIRNA	13	A	1ug LPS	M	2	17.945
2013	Visit 2	IL-10	24	3.964	5.851	4.422	4.74567		Y	Y	Y	2	24 H	4.9	4.9	4.9	4.9	1.58924	SIRNA	13	A	1ug LPS	M	2	17.945
2014	Visit 2	IL-10	-0.5	36.649	34.901	29.897	33.8157		N	N	N	2	-30 M	36.649	34.901	29.897	33.8157	3.52092	SIRNA	14	C	30ug LPS	M	4	33.8157
2014	Visit 2	IL-10	0.5	12.079	17.298	26.05	18.4757		N	N	N	2	30 M	12.079	17.298	26.05	18.4757	2.91645	SIRNA	14	C	30ug LPS	M	4	33.8157
2014	Visit 2	IL-10	1	7.956	5.669	9.596	7.74033		Y	Y	Y	2	1 H	4.9	4.9	4.9	4.9	1.58924	SIRNA	14	C	30ug LPS	M	4	33.8157
2014	Visit 2	IL-10	2	18.036	20.219	13.989	17.4147		N	N	N	2	2 H	18.036	20.219	13.989	17.4147	2.85731	SIRNA	14	C	30ug LPS	M	4	33.8157
2014	Visit 2	IL-10	3	25.961	20.219	24.352	23.5107		N	N	N	2	3 H	25.961	20.219	24.352	23.5107	3.15745	SIRNA	14	C	30ug LPS	M	4	33.8157
2014	Visit 2	IL-10	4	11.859	11.258	9.945	11.0207		N	N	N	2	4 H	11.859	11.258	9.945	11.0207	2.39977	SIRNA	14	C	30ug LPS	M	4	33.8157
2014	Visit 2	IL-10	5	27.198	22.515	34.923	28.212		N	N	N	2	5 H	27.198	22.515	34.923	28.212	3.33975	SIRNA	14	C	30ug LPS	M	4	33.8157
2014	Visit 2	IL-10	6	4.021	2.589	2.737	3.11567		Y	Y	Y	2	6 H	4.9	4.9	4.9	4.9	1.58924	SIRNA	14	C	30ug LPS	M	4	33.8157
2014	Visit 2	IL-10	7	9.806	7.508	6.906	8.07333		N	Y	Y	2	7 H	9.806	4.9	4.9	6.53533	1.87722	SIRNA	14	C	30ug LPS	M	4	33.8157
2014	Visit 2	IL-10	8	3.571	3.045	3.155	3.257		Y	Y	Y	2	8 H	4.9	4.9	4.9	4.9	1.58924	SIRNA	14	C	30ug LPS	M	4	33.8157
2014	Visit 2	IL-10	9	30.551	27.276	30.916	29.581		N	N	N	2	9 H	30.551	27.276	30.916	29.581	3.38713	SIRNA	14	C	30ug LPS	M	4	33.8157
2014	Visit 2	IL-10	10	14.057	12.978	6.003	11.0127		N	N	Y	2	10 H	14.057	12.978	4.9	10.645	2.36509	SIRNA	14	C	30ug LPS	M	4	33.8157
2014	Visit 2	IL-10	24	73.606	81.105	73.063	75.9247		N	N	N	2	24 H	73.606	81.105	73.063	75.9247	4.32974	SIRNA	14	C	30ug LPS	M	4	33.8157
2015	Visit 2	IL-10	-0.5	16.149	7.728	3.238	9.03833		N	Y	Y	2	-30 M	16.149	4.9	4.9	8.64967	2.15752	SIRNA	15	P	Placebo	M	1	8.64967
2015	Visit 2	IL-10	0.5	2.432	2.744	3.227	2.801		Y	Y	Y	2	30 M	4.9	4.9	4.9	4.9	1.58924	SIRNA	15	P	Placebo	M	1	8.64967
2015	Visit 2	IL-10	1	2.963	2.432	0.971	2.122		Y	Y	Y	2	1 H	4.9	4.9	4.9	4.9	1.58924	SIRNA	15	P	Placebo	M	1	8.64967
2015	Visit 2	IL-10	2	16.358	17.877	15.438	16.5577		N	N	N	2	2 H	16.358	17.877	15.438	16.5577	2.80685	SIRNA	15	P	Placebo	M	1	8.64967
2015	Visit 2	IL-10	3	3.386	3.512	4.416	3.77133		Y	Y	Y	2	3 H	4.9	4.9	4.9	4.9	1.58924	SIRNA	15	P	Placebo	M	1	8.64967
2015	Visit 2	IL-10	4	6.986	5.61	6.251	6.28233		Y	Y	Y	2	4 H	4.9	4.9	4.9	4.9	1.58924	SIRNA	15	P	Placebo	M	1	8.64967
2015	Visit 2	IL-10	5	11.013	6.537	5.199	7.583		N	Y	Y	2	5 H	11.013	4.9	4.9	6.93767	1.93697	SIRNA	15	P	Placebo	M	1	8.64967
2015	Visit 2	IL-10	6	1.692	0.395	1.478	1.18833		Y	Y	Y	2	6 H	4.9	4.9	4.9	4.9	1.58924	SIRNA	15	P	Placebo	M	1	8.64967
2015	Visit 2	IL-10	7	12.279	14.956	12.013	13.0827		N	N	N	2	7 H	12.279	14.956	12.013	13.0827	2.57129	SIRNA	15	P	Placebo	M	1	8.64967
2015	Visit 2	IL-10	8	7.728	6.339	7.107	7.058		Y	Y	Y	2	8 H	4.9	4.9	4.9	4.9	1.58924	SIRNA	15	P	Placebo	M	1	8.64967
2015	Visit 2	IL-10	9	11.812	14.116	13.979	13.3023		N	N	N	2	9 H	11.812	14.116	13.979	13.3023	2.58794	SIRNA	15	P	Placebo	M	1	8.64967
2015	Visit 2	IL-10	10	25.304	27.234	35.352	29.2967		N	N	N	2	10 H	25.304	27.234	35.352	29.2967	3.37747	SIRNA	15	P	Placebo	M	1	8.64967
2015	Visit 2	IL-10	24	10.575	12.586	8.109	10.4233		N	N	Y	2	24 H	10.575	12.586	4.9	9.35367	2.23577	SIRNA	15	P	Placebo	M	1	8.64967
3101	Visit 2	IL-10	-0.5	7.848	2.806	2.558	4.404		Y	Y	Y	2	-30 M	4.9	4.9	4.9	4.9	1.58924	SIRNA	101	B	10ug LPS	R	3	4.9
3101	Visit 2	IL-10	0.5	3.216	2.406	4.773	3.465		Y	Y	Y	2	30 M	4.9	4.9	4.9	4.9	1.58924	SIRNA	101	B	10ug LPS	R	3	4.9
3101	Visit 2	IL-10	1	5.223	3.636	3.677	4.17867		Y	Y	Y	2	1 H	4.9	4.9	4.9	4.9	1.58924	SIRNA	101	B	10ug LPS	R	3	4.9
3101	Visit 2	IL-10	2	10.667	5.512	11.982	9.387		N	Y	N	2	2 H	10.667	4.9	11.982	9.183	2.21735	SIRNA	101	B	10ug LPS	R	3	4.9
3101	Visit 2	IL-10	3	6.842	6.505	7.488	6.945		Y	Y	Y	2	3 H	4.9	4.9	4.9	4.9	1.58924	SIRNA	101	B	10ug LPS	R	3	4.9
3101	Visit 2	IL-10	4	9.023	8.488	7.771	8.42733		Y	Y	Y	2	4 H	4.9	4.9	4.9	4.9	1.58924	SIRNA	101	B	10ug LPS	R	3	4.9
3101	Visit 2	IL-10	5	20.852	7.488	10.213	12.851		N	Y	N	2	5 H	20.852	4.9	10.213	11.9883	2.48393	SIRNA	101	B	10ug LPS	R	3	4.9
3101	Visit 2	IL-10	6	11.432	9.302	11.37	10.7013		N	Y	N	2	6 H	11.432	4.9	11.37	9.234	2.22289	SIRNA	101	B	10ug LPS	R	3	4.9
3101	Visit 2	IL-10	7	15.532	14.401	14.61	14.8477		N	N	N	2	7 H	15.532	14.401	14.61	14.8477	2.69784	SIRNA	101	B	10ug LPS	R	3	4.9
3101	Visit 2	IL-10	8	5.038	5.104	2.751	4.29767		Y	Y	Y	2	8 H	4.9	4.9	4.9	4.9	1.58924	SIRNA	101	B	10ug LPS	R	3	4.9
3101	Visit 2	IL-10	9	12.406	14.265	17.427	14.6993		N	N	N	2	9 H	12.406	14.265	17.427	14.6993	2.6878	SIRNA	101	B	10ug LPS	R	3	4.9
3101	Visit 2	IL-10	10	9.936	10.931	10.365	10.4107		N	N	N	2	10 H	9.936	10.931	10.365	10.4107	2.34283	SIRNA	101	B	10ug LPS	R	3	4.9
3101	Visit 2	IL-10	24	36.559	36.606	46.428	39.8643		N	N	N	2	24 H	36.559	36.606	46.428	39.8643	3.68548	SIRNA	101	B	10ug LPS	R	3	4.9
3102	Visit 2	IL-10	-0.5	46.635	37.787	14.634	33.0187		N	N	N	2	-30 M	46.635	37.787	14.634	33.0187	3.49707	SIRNA	102	P	Placebo	R	1	33.0187
3102	Visit 2	IL-10	0.5	7.268	5.968	7.435	6.89033		Y	Y	Y	2	30 M	4.9	4.9	4.9	4.9	1.58924	SIRNA	102	P	Placebo	R	1	33.0187
3102	Visit 2	IL-10	1	5.025	8.823	5.425	6.42433		Y	Y	Y	2	1 H	4.9	4.9	4.9	4.9	1.58924	SIRNA	102	P	Placebo	R	1	33.0187
3102	Visit 2	IL-10	2	14.634	9.906	16.734	13.758		N	N	N	2	2 H	14.634	9.906	16.734	13.758	2.62162	SIRNA	102	P	Placebo	R	1	33.0187
3102	Visit 2	IL-10	3	20.982	25.715	19.247	21.9813		N	N	N	2	3 H	20.982	25.715	19.247	21.9813	3.09019	SIRNA	102	P	Placebo	R	1	33.0187
3102	Visit 2	IL-10	4	14.399	11.626	13.704	13.243		N	N	N	2	4 H	14.399	11.626	13.704	13.243	2.58347	SIRNA	102	P	Placebo	R	1	33.0187
3102	Visit 2	IL-10	5	21.587	34.018	32.273	29.2927		N	N	N	2	5 H	21.587	34.018	32.273	29.2927	3.37734	SIRNA	102	P	Placebo	R	1	33.0187
3102	Visit 2	IL-10	6	17.705	16.535	19.969	18.0697		N	N	N	2	6 H	17.705	16.535	19.969	18.0697	2.89423	SIRNA	102	P	Placebo	R	1	33.0187
3102	Visit 2	IL-10	7	15.55	10.785	16.019	14.118		N	N	N	2	7 H	15.55	10.785	16.019	14.118	2.64745	SIRNA	102	P	Placebo	R	1	33.0187
3102	Visit 2	IL-10	8	42.354	33.376	27.251	34.327		N	N	N	2	8 H	42.354	33.376	27.251	34.327	3.53593	SIRNA	102	P	Placebo	R	1	33.0187
3102	Visit 2	IL-10	9	15.632	12.867	15.82	14.773		N	N	N	2	9 H	15.632	12.867	15.82	14.773	2.6928	SIRNA	102	P	Placebo	R	1	33.0187
3102	Visit 2	IL-10	10	17.366	21.238	16.617	18.407		N	N	N	2	10 H	17.366	21.238	16.617	18.407	2.91273	SIRNA	102	P	Placebo	R	1	33.0187
3102	Visit 2	IL-10	24	45.452	43.505	56.7	48.5523		N	N	N	2	24 H	45.452	43.505	56.7	48.5523	3.88264	SIRNA	102	P	Placebo	R	1	33.0187
2001	Visit 2	IL-12p7	-0.5	3.054	0.884	0.392	1.44333		Y	Y	Y	2	-30 M	4.9	4.9	4.9	4.9	1.58924	SIRNA	1	B	10ug LPS	M	3	4.9
2001	Visit 2	IL-12p7	0.5	1.294	1.294	1.113	1.23367		Y	Y	Y	2	30 M	4.9	4.9	4.9	4.9	1.58924	SIRNA	1	B	10ug LPS	M	3	4.9
2001	Visit 2	IL-12p7	1	0.838	1.577	13.932	5.449		Y	Y	N	2	1 H	4.9	4.9	13.932	7.91067	2.06821	SIRNA	1	B	10ug LPS	M	3	4.9
2001	Visit 2	IL-12p7	2	2.984	0.49	1.022	1.49867		Y	Y	Y	2	2 H	4.9	4.9	4.9	4.9	1.58924	SIRNA	1	B	10ug LPS	M	3	4.9
2001	Visit 2	IL-12p7	3	0.868	0.853	0.409	0.71		Y	Y	Y	2	3 H	4.9	4.9	4.9	4.9	1.58924	SIRNA	1	B	10ug LPS	M	3	4.9
2001	Visit 2	IL-12p7	4	1.473	1.159	18.586	7.07267		Y	Y	N	2	4 H	4.9	4.9	18.586	9.462	2.24728	SIRNA	1	B	10ug LPS	M	3	4.9
2001	Visit 2	IL-12p7	5	2.275	0.586	0.618	1.15967		Y	Y	Y	2	5 H	4.9	4.9	4.9	4.9	1.58924	SIRNA	1	B	10ug LPS	M	3	4.9
2001	Visit 2	IL-12p7	6	0.915	0.586	0.276	0.592333		Y	Y	Y	2	6 H	4.9	4.9	4.9	4.9	1.58924	SIRNA	1	B	10ug LPS	M	3	4.9
2001	Visit 2	IL-12p7	7	0.93	0.899	7.215	3.01467		Y	Y	Y	2	7 H	4.9	4.9	4.9	4.9	1.58924	SIRNA	1	B	10ug LPS	M	3	4.9
2001	Visit 2	IL-12p7	8	1.037	0.259	0.065	0.453667		Y	Y	Y	2	8 H	4.9	4.9	4.9	4.9	1.58924	SIRNA	1	B	10ug LPS	M	3	4.9
2001	Visit 2	IL-12p7	9	0.586	0.441	0.083	0.37		Y	Y	Y	2	9 H	4.9	4.9	4.9	4.9	1.58924	SIRNA	1	B	10ug LPS	M	3	4.9
2001	Visit 2	IL-12p7	10	0.713	0.666	0.681	0.686667		Y	Y	Y	2	10 H	4.9	4.9	4.9	4.9	1.58924	SIRNA	1	B	10ug LPS	M	3	4.9
2001	Visit 2	IL-12p7	24	1.503	1.022	0.76	1.095		Y	Y	Y	2	24 H	4.9	4.9	4.9	4.9	1.58924	SIRNA	1	B	10ug LPS	M	3	4.9
2002	Visit 2	IL-12p7	-0.5	1.599	0.483	0.287	0.789667		Y	Y	Y	2	-30 M	4.9	4.9	4.9	4.9	1.58924	SIRNA	2	P	Placebo	M	1	4.9
2002	Visit 2	IL-12p7	0.5	0.633	0.467	0.682	0.594		Y	Y	Y	2	30 M	4.9	4.9	4.9	4.9	1.58924	SIRNA	2	P	Placebo	M	1	4.9
2002	Visit 2	IL-12p7	1	0.698	0.456	0.387	0.513667		Y	Y	Y	2	1 H	4.9	4.9	4.9	4.9	1.58924	SIRNA	2	P	Placebo	M	1	4.9
2002	Visit 2	IL-12p7	2	1.719	0.52	0.595	0.944667		Y	Y	Y	2	2 H	4.9	4.9	4.9	4.9	1.58924	SIRNA	2	P	Placebo	M	1	4.9
2002	Visit 2	IL-12p7	3	0.796	0.601	0.747	0.714667		Y	Y	Y	2	3 H	4.9	4.9	4.9	4.9	1.58924	SIRNA	2	P	Placebo	M	1	4.9
2002	Visit 2	IL-12p7	4	0.709	0.574	0.52	0.601		Y	Y	Y	2	4 H	4.9	4.9	4.9	4.9	1.58924	SIRNA	2	P	Placebo	M	1	4.9
2002	Visit 2	IL-12p7	5	1.155	0.392	0.408	0.651667		Y	Y	Y	2	5 H	4.9	4.9	4.9	4.9	1.58924	SIRNA	2	P	Placebo	M	1	4.9
2002	Visit 2	IL-12p7	6	0.606	0.435	0.649	0.563333		Y	Y	Y	2	6 H	4.9	4.9	4.9	4.9	1.58924	SIRNA	2	P	Placebo	M	1	4.9
2002	Visit 2	IL-12p7	7	0.611	0.579	0.601	0.597		Y	Y	Y	2	7 H	4.9	4.9	4.9	4.9	1.58924	SIRNA	2	P	Placebo	M	1	4.9
2002	Visit 2	IL-12p7	8	0.736	0.22	0.345	0.433667		Y	Y	Y	2	8 H	4.9	4.9	4.9	4.9	1.58924	SIRNA	2	P	Placebo	M	1	4.9
2002	Visit 2	IL-12p7	9	0.456	0.303	0.215	0.324667		Y	Y	Y	2	9 H	4.9	4.9	4.9	4.9	1.58924	SIRNA	2	P	Placebo	M	1	4.9
2002	Visit 2	IL-12p7	10	0.52	0.445	0.451	0.472		Y	Y	Y	2	10 H	4.9	4.9	4.9	4.9	1.58924	SIRNA	2	P	Placebo	M	1	4.9
2002	Visit 2	IL-12p7	24	0.563	0.329	0.195	0.362333		Y	Y	Y	2	24 H	4.9	4.9	4.9	4.9	1.58924	SIRNA	2	P	Placebo	M	1	4.9
2003	Visit 2	IL-12p7	-0.5	1.471	0.187	0.323	0.660333		Y	Y	Y	2	-30 M	4.9	4.9	4.9	4.9	1.58924	SIRNA	3	D	100ug LPS	M	5	4.9
2003	Visit 2	IL-12p7	0.5	0.14	0.171	0.099	0.136667		Y	Y	Y	2	30 M	4.9	4.9	4.9	4.9	1.58924	SIRNA	3	D	100ug LPS	M	5	4.9
2003	Visit 2	IL-12p7	1	0.166	0.145	0.079	0.13		Y	Y	Y	2	1 H	4.9	4.9	4.9	4.9	1.58924	SIRNA	3	D	100ug LPS	M	5	4.9
2003	Visit 2	IL-12p7	2	1.426	0.26	0.192	0.626		Y	Y	Y	2	2 H	4.9	4.9	4.9	4.9	1.58924	SIRNA	3	D	100ug LPS	M	5	4.9
2003	Visit 2	IL-12p7	3	0.171	0.079	0.109	0.119667		Y	Y	Y	2	3 H	4.9	4.9	4.9	4.9	1.58924	SIRNA	3	D	100ug LPS	M	5	4.9
2003	Visit 2	IL-12p7	4	0.156	0.13	0	0.0953333		Y	Y	Y	2	4 H	4.9	4.9	4.9	4.9	1.58924	SIRNA	3	D	100ug LPS	M	5	4.9
2003	Visit 2	IL-12p7	5	1	0.064	0.26	0.441333		Y	Y	Y	2	5 H	4.9	4.9	4.9	4.9	1.58924	SIRNA	3	D	100ug LPS	M	5	4.9
2003	Visit 2	IL-12p7	6	0.14	0.034	0.166	0.113333		Y	Y	Y	2	6 H	4.9	4.9	4.9	4.9	1.58924	SIRNA	3	D	100ug LPS	M	5	4.9
2003	Visit 2	IL-12p7	7	0.171	0.161	0.034	0.122		Y	Y	Y	2	7 H	4.9	4.9	4.9	4.9	1.58924	SIRNA	3	D	100ug LPS	M	5	4.9
2003	Visit 2	IL-12p7	8	0.297	0.059	0	0.118667		Y	Y	Y	2	8 H	4.9	4.9	4.9	4.9	1.58924	SIRNA	3	D	100ug LPS	M	5	4.9
2003	Visit 2	IL-12p7	9	0.114	0	0.109	0.0743333		Y	Y	Y	2	9 H	4.9	4.9	4.9	4.9	1.58924	SIRNA	3	D	100ug LPS	M	5	4.9
2003	Visit 2	IL-12p7	10	0.069	0.161	0.14	0.123333		Y	Y	Y	2	10 H	4.9	4.9	4.9	4.9	1.58924	SIRNA	3	D	100ug LPS	M	5	4.9
2003	Visit 2	IL-12p7	24	0.064	0.039	0	0.0343333		Y	Y	Y	2	24 H	4.9	4.9	4.9	4.9	1.58924	SIRNA	3	D	100ug LPS	M	5	4.9
2005	Visit 2	IL-12p7	-0.5	1.163	0	0.062	0.408333		Y	Y	Y	2	-30 M	4.9	4.9	4.9	4.9	1.58924	SIRNA	5	A	1ug LPS	M	2	4.9
2005	Visit 2	IL-12p7	0.5	0.042	0	0	0.014		Y	Y	Y	2	30 M	4.9	4.9	4.9	4.9	1.58924	SIRNA	5	A	1ug LPS	M	2	4.9
2005	Visit 2	IL-12p7	1	0.034	0.062	0	0.032		Y	Y	Y	2	1 H	4.9	4.9	4.9	4.9	1.58924	SIRNA	5	A	1ug LPS	M	2	4.9
2005	Visit 2	IL-12p7	2	1.345	0.066	0.12	0.510333		Y	Y	Y	2	2 H	4.9	4.9	4.9	4.9	1.58924	SIRNA	5	A	1ug LPS	M	2	4.9
2005	Visit 2	IL-12p7	3	0.283	0.292	0.275	0.283333		Y	Y	Y	2	3 H	4.9	4.9	4.9	4.9	1.58924	SIRNA	5	A	1ug LPS	M	2	4.9
2005	Visit 2	IL-12p7	4	0.203	0.27	0.074	0.182333		Y	Y	Y	2	4 H	4.9	4.9	4.9	4.9	1.58924	SIRNA	5	A	1ug LPS	M	2	4.9
2005	Visit 2	IL-12p7	5	0.969	0.054	0.007	0.343333		Y	Y	Y	2	5 H	4.9	4.9	4.9	4.9	1.58924	SIRNA	5	A	1ug LPS	M	2	4.9
2005	Visit 2	IL-12p7	6	0.124	0.19	0.182	0.165333		Y	Y	Y	2	6 H	4.9	4.9	4.9	4.9	1.58924	SIRNA	5	A	1ug LPS	M	2	4.9
2005	Visit 2	IL-12p7	7	0.317	0.493	0.364	0.391333		Y	Y	Y	2	7 H	4.9	4.9	4.9	4.9	1.58924	SIRNA	5	A	1ug LPS	M	2	4.9
2005	Visit 2	IL-12p7	8	0.343	0.174	0.087	0.201333		Y	Y	Y	2	8 H	4.9	4.9	4.9	4.9	1.58924	SIRNA	5	A	1ug LPS	M	2	4.9
[truncated: 4,553 more rows]
